# Supplementary material for: RNA-seq reveals altered gene expression levels in proximal tubular cell cultures compared to renal cortex but not during early glucotoxicity
Source: Sci Rep. 2020 Jun 25;10:10390. doi: 10.1038/s41598-020-67361-3 (PMC7316724; doi:10.1038/s41598-020-67361-3)
Supplement: Supplementary file 2 — Supplementary information 2 [file 41598_2020_67361_MOESM2_ESM.xlsx]

## Sheet: Sheet1
GO term	Term	Ont	N	Up	Down	P.Up	P.Down	P.up adjusted with Bonferroni correction method	P.down adjusted with Bonferroni correction method
GO:0044429	mitochondrial part	CC	456	51	361	1	1.24402649980824e-69	1	1.24402649980824e-65
GO:0005739	mitochondrion	CC	773	140	536	1	3.46003490606753e-68	1	3.46003490606753e-64
GO:0098798	mitochondrial protein complex	CC	185	3	173	1	3.79189705447113e-55	1	3.79189705447113e-51
GO:0005740	mitochondrial envelope	CC	320	41	246	1	6.28176712944686e-43	1	6.28176712944686e-39
GO:0031966	mitochondrial membrane	CC	293	37	227	1	1.35325497462507e-40	1	1.35325497462507e-36
GO:0005743	mitochondrial inner membrane	CC	194	11	165	1	2.36733809413867e-39	1	2.36733809413867e-35
GO:0044455	mitochondrial membrane part	CC	150	6	135	1	2.69629170614825e-38	1	2.69629170614825e-34
GO:0044281	small molecule metabolic process	BP	831	220	503	1	5.42695307131221e-37	1	5.42695307131221e-33
GO:0055114	oxidation-reduction process	BP	487	124	323	0.999999999999972	5.19117211153939e-34	1	5.19117211153939e-30
GO:0019866	organelle inner membrane	CC	217	24	173	1	6.52799498872871e-34	1	6.52799498872871e-30
GO:0005759	mitochondrial matrix	CC	177	14	147	1	1.00756007245833e-32	1	1.00756007245833e-28
GO:0098800	inner mitochondrial membrane protein complex	CC	102	1	94	1	6.13023307137565e-29	1	6.13023307137565e-25
GO:0016491	oxidoreductase activity	MF	384	94	256	0.999999999999236	1.80129797025547e-27	1	1.80129797025547e-23
GO:0017144	drug metabolic process	BP	363	87	244	0.999999999999324	5.2202164542324e-27	1	5.2202164542324e-23
GO:0070469	respiratory chain	CC	70	0	69	1	8.41648950430971e-27	1	8.41648950430971e-23
GO:0005746	mitochondrial respiratory chain	CC	66	0	65	1	3.28966105280521e-25	1	3.28966105280521e-21
GO:0098803	respiratory chain complex	CC	64	0	63	1	2.05142418806001e-24	1	2.05142418806001e-20
GO:0006753	nucleoside phosphate metabolic process	BP	290	68	198	0.99999999996423	2.62719898721339e-23	1	2.62719898721339e-19
GO:0009117	nucleotide metabolic process	BP	287	68	195	0.999999999916792	1.43036325616851e-22	1	1.43036325616851e-18
GO:0019752	carboxylic acid metabolic process	BP	435	116	271	0.999999999965857	2.89419974874087e-22	1	2.89419974874087e-18
GO:0006082	organic acid metabolic process	BP	457	123	282	0.999999999975965	3.04426555102144e-22	1	3.04426555102144e-18
GO:0055086	nucleobase-containing small molecule metabolic process	BP	325	77	214	0.999999999995077	5.17499719575277e-22	1	5.17499719575277e-18
GO:1990204	oxidoreductase complex	CC	72	5	67	0.999999999993984	1.51750622087047e-21	1	1.51750622087047e-17
GO:0043436	oxoacid metabolic process	BP	451	122	277	0.999999999950103	1.99986565205331e-21	1	1.99986565205331e-17
GO:0048037	cofactor binding	MF	273	62	184	0.999999999978818	9.69673284861543e-21	1	9.69673284861543e-17
GO:0060255	regulation of macromolecule metabolic process	BP	2129	1055	673	1.28222517680216e-20	1	1.28222517680216e-16	1
GO:0072521	purine-containing compound metabolic process	BP	259	61	176	0.9999999995213	1.81198664203081e-20	1	1.81198664203081e-16
GO:0006091	generation of precursor metabolites and energy	BP	220	50	154	0.999999998279412	5.5471753854841e-20	1	5.5471753854841e-16
GO:0006163	purine nucleotide metabolic process	BP	233	56	161	0.99999999117138	6.13901337267418e-20	1	6.13901337267418e-16
GO:0005761	mitochondrial ribosome	CC	56	0	54	1	1.2977410761248e-19	1	1.2977410761248e-15
GO:0000313	organellar ribosome	CC	56	0	54	1	1.2977410761248e-19	1	1.2977410761248e-15
GO:0045333	cellular respiration	BP	99	13	83	0.999999999796579	1.81931446245221e-19	1	1.81931446245221e-15
GO:0050794	regulation of cellular process	BP	3546	1650	1246	2.49616593255361e-19	1	2.49616593255361e-15	1
GO:0031975	envelope	CC	501	141	296	0.999999999842821	3.01323272516759e-19	1	3.01323272516759e-15
GO:0031967	organelle envelope	CC	501	141	296	0.999999999842821	3.01323272516759e-19	1	3.01323272516759e-15
GO:0022900	electron transport chain	BP	87	8	75	0.999999999995896	3.56490972309795e-19	1	3.56490972309795e-15
GO:0044282	small molecule catabolic process	BP	174	31	127	0.999999999992629	4.04906977381843e-19	1	4.04906977381843e-15
GO:0019693	ribose phosphate metabolic process	BP	243	61	164	0.999999963307023	1.10985382418457e-18	1	1.10985382418457e-14
GO:0050789	regulation of biological process	BP	3758	1732	1344	2.46483250350706e-18	0.999999999999917	2.46483250350706e-14	1
GO:0009150	purine ribonucleotide metabolic process	BP	224	55	153	0.99999995595942	2.97518285732088e-18	1	2.97518285732088e-14
GO:0006119	oxidative phosphorylation	BP	66	6	60	0.999999999049535	4.06812453666375e-18	1	4.06812453666375e-14
GO:0009259	ribonucleotide metabolic process	BP	234	58	158	0.999999964590005	4.57100243942141e-18	1	4.57100243942141e-14
GO:0051186	cofactor metabolic process	BP	270	58	177	0.999999999998878	4.63661366880463e-18	1	4.63661366880463e-14
GO:0042773	ATP synthesis coupled electron transport	BP	46	1	45	0.999999999976448	2.67744869909616e-17	1	2.67744869909616e-13
GO:1901135	carbohydrate derivative metabolic process	BP	481	145	280	0.999999897212946	5.15238834921944e-17	1	5.15238834921944e-13
GO:0051171	regulation of nitrogen compound metabolic process	BP	2048	1001	659	6.89200553202361e-17	1	6.89200553202361e-13	1
GO:0022904	respiratory electron transport chain	BP	56	3	52	0.999999999908938	7.43134316588913e-17	1	7.43134316588913e-13
GO:0080090	regulation of primary metabolic process	BP	2106	1024	685	1.78944386216455e-16	1	1.78944386216455e-12	1
GO:0030964	NADH dehydrogenase complex	CC	39	0	39	1	2.45924458938154e-16	1	2.45924458938154e-12
GO:0005747	mitochondrial respiratory chain complex I	CC	39	0	39	1	2.45924458938154e-16	1	2.45924458938154e-12
GO:0045271	respiratory chain complex I	CC	39	0	39	1	2.45924458938154e-16	1	2.45924458938154e-12
GO:0019637	organophosphate metabolic process	BP	444	136	259	0.999999028389976	6.04197247093029e-16	1	6.04197247093029e-12
GO:0010468	regulation of gene expression	BP	1453	734	438	6.18500588501507e-16	1	6.18500588501507e-12	1
GO:0016477	cell migration	BP	547	315	158	6.49690299342825e-16	0.999999990942534	6.49690299342825e-12	1
GO:0031323	regulation of cellular metabolic process	BP	2187	1056	722	6.54206575581375e-16	0.999999999999999	6.54206575581375e-12	1
GO:0048522	positive regulation of cellular process	BP	2086	1011	698	1.11308948037545e-15	0.999999999999612	1.11308948037545e-11	1
GO:0042775	mitochondrial ATP synthesis coupled electron transport	BP	41	1	40	0.99999999966008	2.45123966584756e-15	1	2.45123966584756e-11
GO:0031090	organelle membrane	CC	940	306	487	0.999999996912033	2.5362712867444e-15	1	2.5362712867444e-11
GO:0046034	ATP metabolic process	BP	130	30	96	0.999995980728831	2.69730438289057e-15	1	2.69730438289057e-11
GO:0009144	purine nucleoside triphosphate metabolic process	BP	146	34	105	0.999998479778427	2.78902778907967e-15	1	2.78902778907967e-11
GO:0033108	mitochondrial respiratory chain complex assembly	BP	48	0	45	1	3.78147347126224e-15	1	3.78147347126224e-11
GO:0050662	coenzyme binding	MF	154	32	109	0.999999980730438	5.07444679664497e-15	1	5.07444679664497e-11
GO:0009141	nucleoside triphosphate metabolic process	BP	156	36	110	0.999999474222223	5.81216236531741e-15	1	5.81216236531741e-11
GO:0009205	purine ribonucleoside triphosphate metabolic process	BP	142	34	102	0.999995293238426	8.00528515370486e-15	1	8.00528515370486e-11
GO:0046395	carboxylic acid catabolic process	BP	128	22	94	0.999999998795047	9.52620668116387e-15	1	9.52620668116387e-11
GO:0016054	organic acid catabolic process	BP	128	22	94	0.999999998795047	9.52620668116387e-15	1	9.52620668116387e-11
GO:0005634	nucleus	CC	2694	1266	888	1.03643510755454e-14	1	1.03643510755454e-10	1
GO:0015980	energy derivation by oxidation of organic compounds	BP	137	28	99	0.999999935818339	1.06017653981329e-14	1	1.06017653981329e-10
GO:0022857	transmembrane transporter activity	MF	343	96	206	0.999999916015447	1.17603987459911e-14	1	1.17603987459911e-10
GO:0019222	regulation of metabolic process	BP	2341	1115	791	1.23002614914772e-14	0.999999999999915	1.23002614914772e-10	1
GO:0005762	mitochondrial large ribosomal subunit	CC	43	0	41	1	1.31174688344189e-14	1	1.31174688344189e-10
GO:0000315	organellar large ribosomal subunit	CC	43	0	41	1	1.31174688344189e-14	1	1.31174688344189e-10
GO:0044444	cytoplasmic part	CC	3587	1390	1595	0.999970229959316	1.62266794420441e-14	1	1.62266794420441e-10
GO:0009199	ribonucleoside triphosphate metabolic process	BP	147	36	104	0.999993458603795	2.2758781537625e-14	1	2.2758781537625e-10
GO:0010604	positive regulation of macromolecule metabolic process	BP	1305	660	412	2.45172806377161e-14	0.999999999997235	2.45172806377161e-10	1
GO:0032787	monocarboxylic acid metabolic process	BP	253	67	160	0.999999725186563	2.45425692180532e-14	1	2.45425692180532e-10
GO:0065007	biological regulation	BP	4024	1817	1485	2.49520451096693e-14	0.999999995525074	2.49520451096693e-10	1
GO:0071840	cellular component organization or biogenesis	BP	2519	1188	903	4.01055313355383e-14	0.999999881715749	4.01055313355383e-10	1
GO:0016070	RNA metabolic process	BP	1570	776	475	5.62361836226589e-14	1	5.62361836226589e-10	1
GO:0048870	cell motility	BP	591	329	174	8.88182972172449e-14	0.999999986907165	8.88182972172449e-10	1
GO:0051674	localization of cell	BP	591	329	174	8.88182972172449e-14	0.999999986907165	8.88182972172449e-10	1
GO:0055085	transmembrane transport	BP	549	175	302	0.999998586019832	9.68926610017129e-14	1	9.6892661001713e-10
GO:0009123	nucleoside monophosphate metabolic process	BP	164	43	112	0.999980270836625	1.12927714990193e-13	1	1.12927714990193e-09
GO:0051252	regulation of RNA metabolic process	BP	1190	605	351	1.1809696114003e-13	1	1.1809696114003e-09	1
GO:0044428	nuclear part	CC	1809	879	585	1.24528519062428e-13	0.99999999999999	1.24528519062428e-09	1
GO:0048518	positive regulation of biological process	BP	2323	1101	806	1.35394440895279e-13	0.999999999788334	1.35394440895279e-09	1
GO:0005215	transporter activity	MF	417	125	239	0.999999514600779	1.35478329946003e-13	1	1.35478329946003e-09
GO:0009126	purine nucleoside monophosphate metabolic process	BP	148	39	103	0.999946451242037	1.68869700450984e-13	1	1.68869700450984e-09
GO:0009167	purine ribonucleoside monophosphate metabolic process	BP	148	39	103	0.999946451242037	1.68869700450984e-13	1	1.68869700450984e-09
GO:0048468	cell development	BP	830	440	267	1.78914116383384e-13	0.999999601449606	1.78914116383384e-09	1
GO:0009161	ribonucleoside monophosphate metabolic process	BP	154	41	106	0.999946904743216	2.34335087642553e-13	1	2.34335087642553e-09
GO:0030154	cell differentiation	BP	1421	706	505	3.23925878666714e-13	0.999929180718383	3.23925878666714e-09	1
GO:0006928	movement of cell or subcellular component	BP	727	391	226	3.33492818289521e-13	0.999999917658951	3.33492818289521e-09	1
GO:0007005	mitochondrion organization	BP	237	60	149	0.999999920786075	3.96833574041617e-13	1	3.96833574041617e-09
GO:0007275	multicellular organism development	BP	1917	923	703	4.11236290001464e-13	0.999680643328733	4.11236290001464e-09	1
GO:0007010	cytoskeleton organization	BP	527	296	142	4.16531610463584e-13	0.999999999962328	4.16531610463584e-09	1
GO:0048519	negative regulation of biological process	BP	2029	971	711	5.02058635218562e-13	0.999999945820102	5.02058635218562e-09	1
GO:0051173	positive regulation of nitrogen compound metabolic process	BP	1260	633	405	5.69860796739769e-13	0.999999999834788	5.69860796739769e-09	1
GO:0048856	anatomical structure development	BP	2084	994	767	6.66389379815582e-13	0.999734971187132	6.66389379815582e-09	1
GO:0090304	nucleic acid metabolic process	BP	1783	863	540	7.97396129858282e-13	1	7.97396129858282e-09	1
GO:0007399	nervous system development	BP	898	468	303	1.02996424480471e-12	0.999980100155544	1.02996424480471e-08	1
GO:0048869	cellular developmental process	BP	1502	739	535	1.08118810999929e-12	0.999944206109636	1.08118810999929e-08	1
GO:0030334	regulation of cell migration	BP	376	221	115	1.21746652656762e-12	0.999954079411361	1.21746652656762e-08	1
GO:0019219	regulation of nucleobase-containing compound metabolic process	BP	1325	660	402	1.37720732445796e-12	0.999999999999999	1.37720732445796e-08	1
GO:0031325	positive regulation of cellular metabolic process	BP	1314	655	424	1.44031412330482e-12	0.999999999883805	1.44031412330482e-08	1
GO:1902600	proton transmembrane transport	BP	69	11	56	0.99999852315774	2.3010933190141e-12	1	2.3010933190141e-08
GO:0048523	negative regulation of cellular process	BP	1840	885	637	2.36913612242358e-12	0.99999996833988	2.36913612242358e-08	1
GO:0006464	cellular protein modification process	BP	1461	719	476	2.3760376956875e-12	0.999999999954113	2.3760376956875e-08	1
GO:0036211	protein modification process	BP	1461	719	476	2.3760376956875e-12	0.999999999954113	2.3760376956875e-08	1
GO:0007049	cell cycle	BP	613	334	150	2.57412950164192e-12	1	2.57412950164192e-08	1
GO:0006631	fatty acid metabolic process	BP	171	38	113	0.999999958463194	2.65819998534288e-12	1	2.65819998534288e-08
GO:0015075	ion transmembrane transporter activity	MF	271	80	164	0.999978746025316	2.79761199800975e-12	1	2.79761199800975e-08
GO:0010605	negative regulation of macromolecule metabolic process	BP	986	506	308	2.97348956802281e-12	0.999999999444618	2.97348956802281e-08	1
GO:0040011	locomotion	BP	661	356	203	3.54838233128732e-12	0.999999892473281	3.54838233128732e-08	1
GO:0032502	developmental process	BP	2235	1054	829	4.0082768828721e-12	0.999523431400372	4.0082768828721e-08	1
GO:0016042	lipid catabolic process	BP	127	26	89	0.999999810789057	4.15445747655574e-12	1	4.15445747655574e-08
GO:0050793	regulation of developmental process	BP	981	503	318	4.22193771961106e-12	0.999999922142947	4.22193771961106e-08	1
GO:2000145	regulation of cell motility	BP	392	227	121	4.8832621654119e-12	0.999946542854341	4.8832621654119e-08	1
GO:0010556	regulation of macromolecule biosynthetic process	BP	1325	657	402	4.97367666382841e-12	0.999999999999999	4.97367666382841e-08	1
GO:0016043	cellular component organization	BP	2416	1130	875	6.39531503497113e-12	0.99999745222075	6.39531503497113e-08	1
GO:0043412	macromolecule modification	BP	1535	749	503	6.81383378487071e-12	0.999999999961834	6.81383378487071e-08	1
GO:0032501	multicellular organismal process	BP	2413	1128	911	8.1949383521338e-12	0.996338066062261	8.1949383521338e-08	1
GO:0098754	detoxification	BP	67	9	54	0.999999843816565	9.70541843522589e-12	1	9.70541843522589e-08
GO:0009060	aerobic respiration	BP	48	6	42	0.99999713533675	9.99633832423366e-12	1	9.99633832423366e-08
GO:0048731	system development	BP	1766	848	650	1.45783520236463e-11	0.999047827891593	1.45783520236463e-07	1
GO:0051270	regulation of cellular component movement	BP	424	241	132	1.48833230071889e-11	0.999954917653621	1.48833230071889e-07	1
GO:0051172	negative regulation of nitrogen compound metabolic process	BP	899	463	281	1.55644536738927e-11	0.9999999960574	1.55644536738927e-07	1
GO:0040012	regulation of locomotion	BP	423	240	128	2.1129058769148e-11	0.999991502595962	2.1129058769148e-07	1
GO:0006811	ion transport	BP	583	192	309	0.999990623213924	2.2595876699332e-11	1	2.2595876699332e-07
GO:0097659	nucleic acid-templated transcription	BP	1149	575	353	2.26665225529316e-11	0.999999999999105	2.26665225529316e-07	1
GO:0005840	ribosome	CC	183	28	117	0.999999999999995	2.90528780396996e-11	1	2.90528780396996e-07
GO:0009893	positive regulation of metabolic process	BP	1423	696	476	2.96082521281597e-11	0.999999990374343	2.96082521281597e-07	1
GO:0043170	macromolecule metabolic process	BP	3437	1554	1210	3.16298995442567e-11	0.999999999999993	3.16298995442567e-07	1
GO:0031324	negative regulation of cellular metabolic process	BP	982	499	315	3.40275019002936e-11	0.999999979516897	3.40275019002936e-07	1
GO:0006732	coenzyme metabolic process	BP	166	38	108	0.999999818592169	3.51631040451979e-11	1	3.51631040451979e-07
GO:2000026	regulation of multicellular organismal development	BP	776	405	250	3.64137073513326e-11	0.99999886279251	3.64137073513326e-07	1
GO:0023052	signaling	BP	1892	900	669	3.81536228704839e-11	0.999998941113134	3.81536228704839e-07	1
GO:2000112	regulation of cellular macromolecule biosynthetic process	BP	1278	631	388	4.21407377588809e-11	0.999999999999997	4.21407377588809e-07	1
GO:0032774	RNA biosynthetic process	BP	1157	577	358	4.46066479243977e-11	0.999999999997536	4.46066479243977e-07	1
GO:0031981	nuclear lumen	CC	1608	776	523	4.67456055260498e-11	0.999999999997866	4.67456055260498e-07	1
GO:0010629	negative regulation of gene expression	BP	669	355	191	4.8871001677868e-11	0.999999999948324	4.8871001677868e-07	1
GO:0009653	anatomical structure morphogenesis	BP	986	500	342	4.91646122288688e-11	0.999878693809414	4.91646122288688e-07	1
GO:0048699	generation of neurons	BP	586	316	188	5.63263148498082e-11	0.999982254514174	5.63263148498082e-07	1
GO:0015318	inorganic molecular entity transmembrane transporter activity	MF	248	72	149	0.999977636167792	6.20653238261975e-11	1	6.20653238261975e-07
GO:0022008	neurogenesis	BP	640	341	211	6.44450711275317e-11	0.999939224222292	6.44450711275317e-07	1
GO:0006351	transcription, DNA-templated	BP	1130	564	348	6.6431237019422e-11	0.999999999997823	6.6431237019422e-07	1
GO:0051128	regulation of cellular component organization	BP	1024	516	324	8.13709393136453e-11	0.99999999851824	8.13709393136453e-07	1
GO:0007165	signal transduction	BP	1752	837	620	8.78552909824618e-11	0.999996316956645	8.78552909824618e-07	1
GO:0044242	cellular lipid catabolic process	BP	97	20	70	0.999995134950747	9.89470567282688e-11	1	9.89470567282688e-07
GO:0009892	negative regulation of metabolic process	BP	1110	554	366	1.04181239090674e-10	0.999999905555702	1.04181239090674e-06	1
GO:0032268	regulation of cellular protein metabolic process	BP	1052	528	350	1.04945605335909e-10	0.99999933563348	1.04945605335909e-06	1
GO:0005515	protein binding	MF	2870	1313	1063	1.22270751678126e-10	0.999974570182038	1.22270751678126e-06	1
GO:0051726	regulation of cell cycle	BP	433	242	105	1.35553616381382e-10	0.999999999999502	1.35553616381382e-06	1
GO:0015077	monovalent inorganic cation transmembrane transporter activity	MF	127	29	86	0.999996177955228	1.67264405512047e-10	1	1.67264405512047e-06
GO:0031326	regulation of cellular biosynthetic process	BP	1388	676	436	1.76795092110181e-10	0.999999999999843	1.76795092110181e-06	1
GO:0005856	cytoskeleton	CC	759	394	226	1.79798866804967e-10	0.999999999645127	1.79798866804967e-06	1
GO:0051246	regulation of protein metabolic process	BP	1122	558	374	1.84792298302908e-10	0.999999665096361	1.84792298302908e-06	1
GO:0072329	monocarboxylic acid catabolic process	BP	70	10	54	0.999999774068508	2.18220308661879e-10	1	2.18220308661879e-06
GO:0044391	ribosomal subunit	CC	154	20	100	0.999999999999997	2.23045160064487e-10	1	2.23045160064487e-06
GO:0006629	lipid metabolic process	BP	511	177	272	0.999217228472287	2.25863897432225e-10	1	2.25863897432225e-06
GO:0007154	cell communication	BP	1933	912	691	2.75660442914488e-10	0.999994636014528	2.75660442914488e-06	1
GO:0009889	regulation of biosynthetic process	BP	1423	690	455	2.99836271349351e-10	0.999999999997507	2.99836271349351e-06	1
GO:1903506	regulation of nucleic acid-templated transcription	BP	1098	546	333	3.15595836138519e-10	0.999999999999611	3.15595836138519e-06	1
GO:0009055	electron transfer activity	MF	49	5	41	0.99999971701653	3.50084211927321e-10	1	3.50084211927321e-06
GO:0003824	catalytic activity	MF	2478	952	1114	0.999633619239388	3.52320343812286e-10	1	3.52320343812286e-06
GO:0008324	cation transmembrane transporter activity	MF	206	60	126	0.999888948955706	3.79606152391971e-10	1	3.79606152391971e-06
GO:0044430	cytoskeletal part	CC	600	319	173	3.9997353992754e-10	0.999999998581782	3.9997353992754e-06	1
GO:0034220	ion transmembrane transport	BP	384	122	212	0.999957988253656	4.07029365638974e-10	1	4.07029365638974e-06
GO:0010628	positive regulation of gene expression	BP	754	390	225	4.14658495342413e-10	0.999999999475941	4.14658495342413e-06	1
GO:2001141	regulation of RNA biosynthetic process	BP	1102	547	336	4.36732227387759e-10	0.99999999999915	4.36732227387759e-06	1
GO:0015934	large ribosomal subunit	CC	101	13	71	0.999999999910741	5.05736028425676e-10	1	5.05736028425676e-06
GO:0051716	cellular response to stimulus	BP	2405	1112	887	5.07214487264582e-10	0.999906603046858	5.07214487264582e-06	1
GO:0099080	supramolecular complex	CC	314	182	93	6.40604962033267e-10	0.999959311306374	6.40604962033267e-06	1
GO:0099081	supramolecular polymer	CC	314	182	93	6.40604962033267e-10	0.999959311306374	6.40604962033267e-06	1
GO:0098869	cellular oxidant detoxification	BP	56	7	45	0.999999459488514	6.51443457327657e-10	1	6.51443457327657e-06
GO:0006355	regulation of transcription, DNA-templated	BP	1078	535	328	7.42320225897394e-10	0.999999999998854	7.42320225897394e-06	1
GO:0042737	drug catabolic process	BP	68	10	52	0.999999497574018	8.31474611726086e-10	1	8.31474611726086e-06
GO:0098655	cation transmembrane transport	BP	302	93	172	0.999939735319303	8.47461161787997e-10	1	8.47461161787997e-06
GO:0019395	fatty acid oxidation	BP	53	7	43	0.999998083452867	8.91010589913547e-10	1	8.91010589913547e-06
GO:0034440	lipid oxidation	BP	53	7	43	0.999998083452867	8.91010589913547e-10	1	8.91010589913547e-06
GO:0051094	positive regulation of developmental process	BP	567	302	177	9.58726477751612e-10	0.999996815364736	9.58726477751612e-06	1
GO:0030182	neuron differentiation	BP	520	280	159	9.64545349859178e-10	0.999998185726855	9.64545349859178e-06	1
GO:0006468	protein phosphorylation	BP	712	369	221	9.72722802682428e-10	0.999999902656376	9.72722802682428e-06	1
GO:0005737	cytoplasm	CC	4300	1726	1844	0.978986304082028	1.25241940672906e-09	1	1.25241940672906e-05
GO:0015078	proton transmembrane transporter activity	MF	55	8	44	0.999995767281331	1.32561847671691e-09	1	1.32561847671691e-05
GO:0099512	supramolecular fiber	CC	310	179	92	1.34765882283076e-09	0.999950295007159	1.34765882283076e-05	1
GO:0098796	membrane protein complex	CC	496	146	262	0.999999990718829	1.36567738046241e-09	1	1.36567738046241e-05
GO:0003735	structural constituent of ribosome	MF	146	16	94	1	1.52714316744006e-09	1	1.52714316744006e-05
GO:0003954	NADH dehydrogenase activity	MF	22	0	22	1	1.62554361423637e-09	1	1.62554361423637e-05
GO:0043232	intracellular non-membrane-bounded organelle	CC	1735	821	583	1.74852894507301e-09	0.999999999730401	1.74852894507301e-05	1
GO:0043228	non-membrane-bounded organelle	CC	1742	824	586	1.76552664343195e-09	0.999999999692586	1.76552664343195e-05	1
GO:0031399	regulation of protein modification process	BP	741	381	239	1.78572877185226e-09	0.999997756255781	1.78572877185226e-05	1
GO:0051276	chromosome organization	BP	463	252	121	1.86445553673998e-09	0.999999999951368	1.86445553673998e-05	1
GO:0010467	gene expression	BP	1995	932	667	2.43337359787954e-09	0.999999999998552	2.43337359787955e-05	1
GO:1990748	cellular detoxification	BP	59	9	46	0.999996066073104	2.63245311135707e-09	1	2.63245311135707e-05
GO:0008514	organic anion transmembrane transporter activity	MF	59	13	46	0.999416962978163	2.63245311135707e-09	1	2.63245311135707e-05
GO:0032592	integral component of mitochondrial membrane	CC	38	2	33	0.999999953209906	2.79653910854204e-09	1	2.79653910854204e-05
GO:0098573	intrinsic component of mitochondrial membrane	CC	38	2	33	0.999999953209906	2.79653910854204e-09	1	2.79653910854204e-05
GO:0042579	microbody	CC	80	12	58	0.999999911434146	3.04443969957649e-09	1	3.04443969957649e-05
GO:0005777	peroxisome	CC	80	12	58	0.999999911434146	3.04443969957649e-09	1	3.04443969957649e-05
GO:0051240	positive regulation of multicellular organismal process	BP	702	362	241	3.11290834345194e-09	0.999422082522377	3.11290834345194e-05	1
GO:0022804	active transmembrane transporter activity	MF	113	26	76	0.999985833236074	3.14755758804749e-09	1	3.14755758804749e-05
GO:0051254	positive regulation of RNA metabolic process	BP	637	332	187	3.37219371674598e-09	0.999999997399766	3.37219371674597e-05	1
GO:0006812	cation transport	BP	430	139	230	0.999955809066488	3.52154249939832e-09	1	3.52154249939832e-05
GO:0009062	fatty acid catabolic process	BP	61	10	47	0.999992327285675	3.54570223344797e-09	1	3.54570223344797e-05
GO:0098662	inorganic cation transmembrane transport	BP	269	81	154	0.999945311540018	4.07564737502591e-09	1	4.07564737502591e-05
GO:0050136	NADH dehydrogenase (quinone) activity	MF	21	0	21	1	4.08700419301215e-09	1	4.08700419301215e-05
GO:0008137	NADH dehydrogenase (ubiquinone) activity	MF	21	0	21	1	4.08700419301215e-09	1	4.08700419301215e-05
GO:0000278	mitotic cell cycle	BP	384	213	90	4.4502092770188e-09	0.999999999999171	4.4502092770188e-05	1
GO:0030030	cell projection organization	BP	578	304	174	4.92349873840622e-09	0.999999868492632	4.92349873840622e-05	1
GO:0023051	regulation of signaling	BP	1266	613	442	5.72554833123272e-09	0.999974984402287	5.72554833123272e-05	1
GO:0010646	regulation of cell communication	BP	1257	609	442	5.8069134577693e-09	0.99993790443656	5.8069134577693e-05	1
GO:0010257	NADH dehydrogenase complex assembly	BP	28	0	26	1	5.85189255256627e-09	1	5.85189255256627e-05
GO:0032981	mitochondrial respiratory chain complex I assembly	BP	28	0	26	1	5.85189255256627e-09	1	5.85189255256627e-05
GO:0099513	polymeric cytoskeletal fiber	CC	234	139	67	8.31502283332528e-09	0.999903184573993	8.31502283332528e-05	1
GO:0022890	inorganic cation transmembrane transporter activity	MF	189	55	114	0.999804820294656	8.34457794242914e-09	1	8.34457794242914e-05
GO:0051239	regulation of multicellular organismal process	BP	1160	565	413	9.08924553131069e-09	0.999557628614088	9.08924553131069e-05	1
GO:0051130	positive regulation of cellular component organization	BP	516	274	152	9.18105221852797e-09	0.999999883833302	9.18105221852797e-05	1
GO:0070069	cytochrome complex	CC	24	0	23	1	9.602849643616e-09	1	9.602849643616e-05
GO:0045935	positive regulation of nucleobase-containing compound metabolic process	BP	734	374	220	1.03237756337576e-08	0.999999998515978	0.000103237756337576	1
GO:0120036	plasma membrane bounded cell projection organization	BP	564	296	169	1.06664135768639e-08	0.999999872834414	0.000106664135768639	1
GO:0051272	positive regulation of cellular component movement	BP	243	143	73	1.1963987146681e-08	0.999553078246573	0.00011963987146681	1
GO:0030335	positive regulation of cell migration	BP	231	137	69	1.22879823358876e-08	0.999509104044113	0.000122879823358876	1
GO:0015672	monovalent inorganic cation transport	BP	198	55	118	0.999972362443717	1.231188429285e-08	1	0.0001231188429285
GO:0009966	regulation of signal transduction	BP	1128	550	393	1.2479973416421e-08	0.999939976875297	0.00012479973416421	1
GO:0051188	cofactor biosynthetic process	BP	125	31	81	0.999961015186573	1.34710238802628e-08	1	0.000134710238802628
GO:0003676	nucleic acid binding	MF	1208	585	364	1.39947190045969e-08	0.999999999999995	0.000139947190045969	1
GO:0032879	regulation of localization	BP	1086	531	393	1.45169480133843e-08	0.997210669635667	0.000145169480133843	1
GO:0007166	cell surface receptor signaling pathway	BP	853	427	288	1.45761270356401e-08	0.999965421818782	0.000145761270356401	1
GO:0060284	regulation of cell development	BP	403	220	117	1.52919156488939e-08	0.999998896529521	0.000152919156488939	1
GO:0044425	membrane part	CC	2157	818	969	0.999850086619972	1.53056766800665e-08	1	0.000153056766800665
GO:0048583	regulation of response to stimulus	BP	1453	692	509	1.56189286849787e-08	0.999991516159938	0.000156189286849787	1
GO:0016570	histone modification	BP	180	111	46	1.56539491014096e-08	0.999985334962676	0.000156539491014096	1
GO:0005654	nucleoplasm	CC	1202	582	396	1.59204648047684e-08	0.99999997858588	0.000159204648047684	1
GO:0016569	covalent chromatin modification	BP	182	112	47	1.59308130612322e-08	0.99998116691614	0.000159308130612322	1
GO:0016999	antibiotic metabolic process	BP	75	15	54	0.999972633211169	1.6018398622273e-08	1	0.00016018398622273
GO:0098660	inorganic ion transmembrane transport	BP	290	89	162	0.999929301915195	1.73389994179211e-08	1	0.000173389994179211
GO:0006790	sulfur compound metabolic process	BP	145	33	91	0.999999188222882	1.82046885073001e-08	1	0.000182046885073001
GO:0031175	neuron projection development	BP	385	211	115	2.00416118295795e-08	0.999989965927169	0.000200416118295795	1
GO:0046943	carboxylic acid transmembrane transporter activity	MF	38	6	32	0.999817790101232	2.393716562302e-08	1	0.0002393716562302
GO:0005342	organic acid transmembrane transporter activity	MF	38	6	32	0.999817790101232	2.393716562302e-08	1	0.0002393716562302
GO:0009888	tissue development	BP	736	373	256	2.40965532641168e-08	0.99891387371333	0.000240965532641168	1
GO:0006996	organelle organization	BP	1521	720	533	2.62920426657551e-08	0.999994905242773	0.000262920426657551	1
GO:0006635	fatty acid beta-oxidation	BP	43	6	35	0.999976333352142	2.94971789742353e-08	1	0.000294971789742353
GO:2000147	positive regulation of cell motility	BP	238	139	73	3.72505666374801e-08	0.998958229853381	0.000372505666374801	1
GO:0010558	negative regulation of macromolecule biosynthetic process	BP	563	293	167	3.76710697946123e-08	0.999999944483213	0.000376710697946123	1
GO:0022402	cell cycle process	BP	466	248	113	3.80022580331802e-08	0.999999999999937	0.000380022580331802	1
GO:0045595	regulation of cell differentiation	BP	679	346	216	3.94628667497953e-08	0.999998160998332	0.000394628667497953	1
GO:0044260	cellular macromolecule metabolic process	BP	2978	1338	1053	4.09404431396968e-08	0.999999999976994	0.000409404431396968	1
GO:0043648	dicarboxylic acid metabolic process	BP	57	10	43	0.99996558369931	5.00180134348756e-08	1	0.000500180134348756
GO:0032989	cellular component morphogenesis	BP	418	225	138	5.01127900020087e-08	0.998876224892042	0.000501127900020087	1
GO:0017004	cytochrome complex assembly	BP	22	0	21	1	5.57776763473038e-08	1	0.000557776763473038
GO:0051247	positive regulation of protein metabolic process	BP	705	357	235	5.63777610627186e-08	0.999937422382052	0.000563777610627186	1
GO:0042325	regulation of phosphorylation	BP	618	317	201	6.7568749952313e-08	0.9999700411078	0.00067568749952313	1
GO:0006913	nucleocytoplasmic transport	BP	156	97	32	7.07222233763055e-08	0.999999946734022	0.000707222233763055	1
GO:0061564	axon development	BP	158	98	44	7.23422797924718e-08	0.999494337191891	0.000723422797924718	1
GO:0016469	proton-transporting two-sector ATPase complex	CC	31	1	27	0.999999929688383	7.37142409449822e-08	1	0.000737142409449822
GO:0015711	organic anion transport	BP	146	41	90	0.999654131963325	7.49228985212069e-08	1	0.000749228985212069
GO:0048666	neuron development	BP	426	228	135	7.58768418069426e-08	0.999881251693207	0.000758768418069426	1
GO:0009056	catabolic process	BP	995	361	474	0.99964997130945	7.74270504217836e-08	1	0.000774270504217836
GO:0005488	binding	MF	4547	1981	1735	8.14365925194557e-08	0.999949282078615	0.000814365925194557	1
GO:0097435	supramolecular fiber organization	BP	273	155	76	8.24147835016941e-08	0.999991930277258	0.000824147835016941	1
GO:0051960	regulation of nervous system development	BP	384	208	116	8.69098902525378e-08	0.999980565819704	0.000869098902525378	1
GO:0046942	carboxylic acid transport	BP	96	24	64	0.999705315331285	9.25638354131151e-08	1	0.000925638354131151
GO:0015849	organic acid transport	BP	96	24	64	0.999705315331285	9.25638354131151e-08	1	0.000925638354131151
GO:0031327	negative regulation of cellular biosynthetic process	BP	589	303	179	9.48671310713357e-08	0.99999977525946	0.000948671310713357	1
GO:0044255	cellular lipid metabolic process	BP	399	139	210	0.996524128237617	9.5112548776813e-08	1	0.00095112548776813
GO:0070161	anchoring junction	CC	126	81	29	1.07538654153296e-07	0.999983105349557	0.00107538654153296	1
GO:0051169	nuclear transport	BP	157	97	33	1.11026050975586e-07	0.999999892625078	0.00111026050975586	1
GO:2000113	negative regulation of cellular macromolecule biosynthetic process	BP	544	282	161	1.11851405213759e-07	0.999999922484587	0.00111851405213759	1
GO:0051962	positive regulation of nervous system development	BP	235	136	66	1.12184612923144e-07	0.999955343887155	0.00112184612923144	1
GO:0032270	positive regulation of cellular protein metabolic process	BP	660	335	220	1.12335413610661e-07	0.999893097600244	0.00112335413610661	1
GO:0048646	anatomical structure formation involved in morphogenesis	BP	443	235	151	1.25795628169036e-07	0.99612849711828	0.00125795628169036	1
GO:0019220	regulation of phosphate metabolic process	BP	707	356	240	1.27689815517574e-07	0.999754020211069	0.00127689815517574	1
GO:0007417	central nervous system development	BP	390	210	130	1.38284536112185e-07	0.997552581793148	0.00138284536112185	1
GO:0022414	reproductive process	BP	554	286	183	1.48267912201231e-07	0.999790091033779	0.00148267912201231	1
GO:0015893	drug transport	BP	80	17	55	0.999952702036024	1.54143870758829e-07	1	0.00154143870758829
GO:0051174	regulation of phosphorus metabolic process	BP	708	356	241	1.54483570295925e-07	0.999702090597856	0.00154483570295925	1
GO:0035556	intracellular signal transduction	BP	1026	498	355	1.54697985565579e-07	0.999931719450198	0.00154697985565579	1
GO:0009611	response to wounding	BP	234	135	77	1.61000819341257e-07	0.989870980754971	0.00161000819341257	1
GO:0006120	mitochondrial electron transport, NADH to ubiquinone	BP	17	0	17	1	1.62991672978322e-07	1	0.00162991672978322
GO:0045934	negative regulation of nucleobase-containing compound metabolic process	BP	546	282	162	1.72979614946322e-07	0.999999909647109	0.00172979614946322	1
GO:1990542	mitochondrial transmembrane transport	BP	43	3	34	0.999999943845947	1.78777278391241e-07	1	0.00178777278391241
GO:0000003	reproduction	BP	555	286	184	1.83764074679147e-07	0.999738756154555	0.00183764074679147	1
GO:0051253	negative regulation of RNA metabolic process	BP	492	257	143	1.83859897915867e-07	0.999999917620942	0.00183859897915867	1
GO:0001932	regulation of protein phosphorylation	BP	564	290	184	1.94628123766247e-07	0.999918883575349	0.00194628123766247	1
GO:0031224	intrinsic component of membrane	CC	1600	605	728	0.998952655159339	2.11954195999781e-07	1	0.00211954195999781
GO:0007409	axonogenesis	BP	137	86	36	2.12443103818349e-07	0.999739804085479	0.00212443103818349	1
GO:0033043	regulation of organelle organization	BP	497	259	142	2.1397644641102e-07	0.999999981652679	0.0021397644641102	1
GO:0006396	RNA processing	BP	396	212	100	2.16623670062372e-07	0.999999999897891	0.00216623670062372	1
GO:0016209	antioxidant activity	MF	50	8	38	0.999969230286367	2.18308354587906e-07	1	0.00218308354587906
GO:0003682	chromatin binding	MF	219	127	51	2.52750513179702e-07	0.999999957490241	0.00252750513179702	1
GO:0048812	neuron projection morphogenesis	BP	215	125	62	2.58459530065619e-07	0.999774754719561	0.00258459530065619	1
GO:0009890	negative regulation of biosynthetic process	BP	607	309	189	2.58985664965725e-07	0.999998841713625	0.00258985664965725	1
GO:0009108	coenzyme biosynthetic process	BP	96	24	63	0.999705315331285	2.79791805627181e-07	1	0.00279791805627181
GO:0048513	animal organ development	BP	1352	639	510	2.91772890158821e-07	0.969259050009414	0.00291772890158821	1
GO:0030029	actin filament-based process	BP	300	166	89	2.98262170021061e-07	0.999936477204408	0.00298262170021061	1
GO:0006325	chromatin organization	BP	294	163	83	3.22704610836246e-07	0.999992528686945	0.00322704610836246	1
GO:0016021	integral component of membrane	CC	1568	595	713	0.998229082564133	3.38633797060954e-07	1	0.00338633797060954
GO:0005200	structural constituent of cytoskeleton	MF	27	24	1	3.42493738357706e-07	0.999998980164738	0.00342493738357706	1
GO:0033044	regulation of chromosome organization	BP	144	89	26	3.61815800556202e-07	0.999999996644769	0.00361815800556202	1
GO:0016571	histone methylation	BP	53	40	10	3.70258701657491e-07	0.99972085563322	0.00370258701657491	1
GO:1901605	alpha-amino acid metabolic process	BP	112	28	71	0.999892035937745	3.81117810072814e-07	1	0.00381117810072814
GO:0031401	positive regulation of protein modification process	BP	491	255	160	3.8850778921703e-07	0.999788467284654	0.0038850778921703	1
GO:0030900	forebrain development	BP	154	94	47	3.91939719334815e-07	0.994313483623087	0.00391939719334815	1
GO:0005753	mitochondrial proton-transporting ATP synthase complex	CC	16	0	16	1	4.09391977285718e-07	1	0.00409391977285718
GO:0045259	proton-transporting ATP synthase complex	CC	16	0	16	1	4.09391977285718e-07	1	0.00409391977285718
GO:0030036	actin cytoskeleton organization	BP	270	151	80	4.34768900103716e-07	0.999867623599418	0.00434768900103716	1
GO:1902531	regulation of intracellular signal transduction	BP	683	342	240	4.76714080860487e-07	0.996949982334072	0.00476714080860487	1
GO:1901566	organonitrogen compound biosynthetic process	BP	801	284	385	0.99977978137349	5.07081578291189e-07	1	0.00507081578291188
GO:0050767	regulation of neurogenesis	BP	355	191	107	5.60288200948074e-07	0.999965498587737	0.00560288200948074	1
GO:0033865	nucleoside bisphosphate metabolic process	BP	46	8	35	0.999857384243017	6.33968173992614e-07	1	0.00633968173992614
GO:0016651	oxidoreductase activity, acting on NAD(P)H	MF	46	8	35	0.999857384243017	6.33968173992614e-07	1	0.00633968173992614
GO:0034032	purine nucleoside bisphosphate metabolic process	BP	46	8	35	0.999857384243017	6.33968173992614e-07	1	0.00633968173992614
GO:0033875	ribonucleoside bisphosphate metabolic process	BP	46	8	35	0.999857384243017	6.33968173992614e-07	1	0.00633968173992614
GO:0005912	adherens junction	CC	120	76	28	6.44456942037973e-07	0.999964234194292	0.00644456942037973	1
GO:0051641	cellular localization	BP	1106	529	381	6.60959067416785e-07	0.999978887403957	0.00660959067416785	1
GO:0034654	nucleobase-containing compound biosynthetic process	BP	1372	645	467	6.67351141035395e-07	0.999999708281065	0.00667351141035395	1
GO:0008092	cytoskeletal protein binding	MF	360	193	111	6.78863745648127e-07	0.999901629235817	0.00678863745648127	1
GO:0044438	microbody part	CC	41	4	32	0.999998583233871	7.11976894972777e-07	1	0.00711976894972777
GO:0044439	peroxisomal part	CC	41	4	32	0.999998583233871	7.11976894972777e-07	1	0.00711976894972777
GO:0030198	extracellular matrix organization	BP	103	67	31	7.12491319900912e-07	0.985621645898534	0.00712491319900912	1
GO:0040017	positive regulation of locomotion	BP	253	142	79	7.27769865059036e-07	0.998575803136054	0.00727769865059036	1
GO:0044769	ATPase activity, coupled to transmembrane movement of ions, rotational mechanism	MF	19	0	18	1	7.67941467708568e-07	1	0.00767941467708568
GO:0000902	cell morphogenesis	BP	384	204	126	7.72249080408547e-07	0.998697399153397	0.00772249080408547	1
GO:0060322	head development	BP	331	179	111	8.21716798298571e-07	0.993996892441756	0.00821716798298571	1
GO:0044283	small molecule biosynthetic process	BP	303	101	162	0.998168372742408	8.2606297880978e-07	1	0.0082606297880978
GO:0045893	positive regulation of transcription, DNA-templated	BP	567	288	172	8.82345537350745e-07	0.999999673259642	0.00882345537350745	1
GO:0017001	antibiotic catabolic process	BP	25	2	22	0.999968146869145	8.91205088281128e-07	1	0.00891205088281128
GO:0016655	oxidoreductase activity, acting on NAD(P)H, quinone or similar compound as acceptor	MF	25	3	22	0.999714207087099	8.91205088281128e-07	1	0.00891205088281128
GO:0070848	response to growth factor	BP	304	166	103	9.30707087028037e-07	0.988660628815804	0.00930707087028037	1
GO:0071310	cellular response to organic substance	BP	945	457	354	9.64850188738816e-07	0.955607145793909	0.00964850188738816	1
GO:1902680	positive regulation of RNA biosynthetic process	BP	594	300	180	9.89144127518498e-07	0.999999844330429	0.00989144127518498	1
GO:1903508	positive regulation of nucleic acid-templated transcription	BP	594	300	180	9.89144127518498e-07	0.999999844330429	0.00989144127518498	1
GO:0048858	cell projection morphogenesis	BP	221	126	66	1.00491054118137e-06	0.999372850005504	0.0100491054118137	1
GO:0120039	plasma membrane bounded cell projection morphogenesis	BP	221	126	66	1.00491054118137e-06	0.999372850005504	0.0100491054118137	1
GO:0015986	ATP synthesis coupled proton transport	BP	15	0	15	1	1.02807985307143e-06	1	0.0102807985307143
GO:0015985	energy coupled proton transport, down electrochemical gradient	BP	15	0	15	1	1.02807985307143e-06	1	0.0102807985307143
GO:0006520	cellular amino acid metabolic process	BP	144	36	86	0.999985379997945	1.0378131795984e-06	1	0.010378131795984
GO:0044248	cellular catabolic process	BP	905	334	428	0.997465420311261	1.05177420939888e-06	1	0.0105177420939888
GO:0022613	ribonucleoprotein complex biogenesis	BP	248	139	65	1.06103418694895e-06	0.999998520069576	0.0106103418694895	1
GO:1903507	negative regulation of nucleic acid-templated transcription	BP	461	239	138	1.09950955882137e-06	0.999998341536697	0.0109950955882137	1
GO:0021761	limbic system development	BP	39	31	6	1.10478034594134e-06	0.999788692858765	0.0110478034594134	1
GO:0001067	regulatory region nucleic acid binding	MF	292	160	80	1.10727806219132e-06	0.999998146802012	0.0110727806219132	1
GO:0140053	mitochondrial gene expression	BP	52	7	38	0.999997090431866	1.20540953271935e-06	1	0.0120540953271935
GO:0045892	negative regulation of transcription, DNA-templated	BP	455	236	135	1.22999173123242e-06	0.999998942737319	0.0122999173123242	1
GO:0016071	mRNA metabolic process	BP	261	145	59	1.24322986801334e-06	0.999999999471024	0.0124322986801334	1
GO:0005730	nucleolus	CC	453	235	130	1.27676681456059e-06	0.999999892708628	0.0127676681456059	1
GO:0042327	positive regulation of phosphorylation	BP	399	210	126	1.28506018380429e-06	0.999841941714474	0.0128506018380429	1
GO:0006366	transcription by RNA polymerase II	BP	751	370	231	1.29019536711769e-06	0.999999983824708	0.0129019536711769	1
GO:0003006	developmental process involved in reproduction	BP	301	164	96	1.30007312727126e-06	0.998670268031511	0.0130007312727126	1
GO:0004601	peroxidase activity	MF	30	4	25	0.999802666628086	1.31766376973489e-06	1	0.0131766376973489
GO:0031301	integral component of organelle membrane	CC	95	22	61	0.999932853704568	1.32859632303056e-06	1	0.0132859632303056
GO:0023056	positive regulation of signaling	BP	671	334	232	1.35827972493167e-06	0.998792546802631	0.0135827972493167	1
GO:1902679	negative regulation of RNA biosynthetic process	BP	462	239	139	1.36684776741972e-06	0.999997719748067	0.0136684776741972	1
GO:0010557	positive regulation of macromolecule biosynthetic process	BP	718	355	217	1.41020129133403e-06	0.99999999446722	0.0141020129133403	1
GO:0072359	circulatory system development	BP	469	242	166	1.51379951642431e-06	0.983609567442578	0.0151379951642431	1
GO:0018193	peptidyl-amino acid modification	BP	469	242	148	1.51379951642431e-06	0.999956791953916	0.0151379951642431	1
GO:1901606	alpha-amino acid catabolic process	BP	47	7	35	0.999977395168928	1.53029638500944e-06	1	0.0153029638500944
GO:0000904	cell morphogenesis involved in differentiation	BP	268	148	81	1.54256267246376e-06	0.999690898470819	0.0154256267246376	1
GO:1903311	regulation of mRNA metabolic process	BP	95	62	14	1.56045736218826e-06	0.999999982457749	0.0156045736218826	1
GO:0043565	sequence-specific DNA binding	MF	342	183	97	1.57076165269132e-06	0.999998101420215	0.0157076165269132	1
GO:0006357	regulation of transcription by RNA polymerase II	BP	721	356	221	1.60852076971749e-06	0.999999977574124	0.0160852076971749	1
GO:0016675	oxidoreductase activity, acting on a heme group of donors	MF	18	0	17	1	1.83090475037831e-06	1	0.0183090475037831
GO:0045597	positive regulation of cell differentiation	BP	420	219	130	1.84810193154713e-06	0.99996503305863	0.0184810193154713	1
GO:0015629	actin cytoskeleton	CC	182	106	50	1.87332861516726e-06	0.99985990914331	0.0187332861516726	1
GO:0044451	nucleoplasm part	CC	468	241	133	1.94468360669559e-06	0.999999968179116	0.0194468360669559	1
GO:0044212	transcription regulatory region DNA binding	MF	290	158	80	2.04276496473765e-06	0.999997193009529	0.0204276496473765	1
GO:0050769	positive regulation of neurogenesis	BP	215	122	61	2.07907106676161e-06	0.999872306720948	0.0207907106676161	1
GO:0015370	solute:sodium symporter activity	MF	21	2	19	0.999773188125024	2.09956806245285e-06	1	0.0209956806245285
GO:0010647	positive regulation of cell communication	BP	667	331	232	2.18020018867524e-06	0.998179810282294	0.0218020018867524	1
GO:0001934	positive regulation of protein phosphorylation	BP	380	200	122	2.31832344830663e-06	0.999501697865391	0.0231832344830663	1
GO:0031300	intrinsic component of organelle membrane	CC	104	23	65	0.999988166150511	2.4370239872386e-06	1	0.024370239872386
GO:0005524	ATP binding	MF	568	286	170	2.51232143141888e-06	0.999999896093913	0.0251232143141888	1
GO:0006606	protein import into nucleus	BP	79	53	18	2.55405223732793e-06	0.999613864886795	0.0255405223732793	1
GO:0008028	monocarboxylic acid transmembrane transporter activity	MF	14	0	14	1	2.58123782072775e-06	1	0.0258123782072775
GO:0022610	biological adhesion	BP	465	239	154	2.58930705020465e-06	0.999262053262823	0.0258930705020465	1
GO:0009063	cellular amino acid catabolic process	BP	53	9	38	0.999960116449598	2.62302172567254e-06	1	0.0262302172567254
GO:0042645	mitochondrial nucleoid	CC	29	2	24	0.999995635507063	2.77569768843364e-06	1	0.0277569768843364
GO:0009295	nucleoid	CC	29	2	24	0.999995635507063	2.77569768843364e-06	1	0.0277569768843364
GO:0007155	cell adhesion	BP	461	237	152	2.79313373031972e-06	0.999387646640407	0.0279313373031972	1
GO:0016053	organic acid biosynthetic process	BP	165	54	95	0.989937270512207	2.83196861838578e-06	1	0.0283196861838578
GO:0040013	negative regulation of locomotion	BP	139	84	44	2.89263957529616e-06	0.983194481111046	0.0289263957529616	1
GO:0034504	protein localization to nucleus	BP	139	84	34	2.89263957529616e-06	0.999963787246226	0.0289263957529616	1
GO:0036464	cytoplasmic ribonucleoprotein granule	CC	100	64	22	2.90986295391337e-06	0.999958992884883	0.0290986295391337	1
GO:0016829	lyase activity	MF	83	19	54	0.99986102294598	2.95583963769189e-06	1	0.0295583963769189
GO:0008217	regulation of blood pressure	BP	83	20	54	0.999650493787306	2.95583963769189e-06	1	0.0295583963769189
GO:0023014	signal transduction by protein phosphorylation	BP	336	179	113	2.96202817918678e-06	0.993671016160595	0.0296202817918678	1
GO:0065009	regulation of molecular function	BP	1163	549	404	3.13142372559344e-06	0.999967447634194	0.0313142372559344	1
GO:0032990	cell part morphogenesis	BP	231	129	73	3.3498980359697e-06	0.996832528617936	0.033498980359697	1
GO:0009967	positive regulation of signal transduction	BP	605	302	207	3.37210304916533e-06	0.998905904729506	0.0337210304916533	1
GO:0071363	cellular response to growth factor stimulus	BP	292	158	101	3.50244107791432e-06	0.975989231156543	0.0350244107791432	1
GO:0015294	solute:cation symporter activity	MF	26	4	22	0.998911241175494	3.59667355705732e-06	1	0.0359667355705732
GO:0007169	transmembrane receptor protein tyrosine kinase signaling pathway	BP	223	125	65	3.6741344892618e-06	0.999741677579397	0.036741344892618	1
GO:0035639	purine ribonucleoside triphosphate binding	MF	735	360	233	3.73337954841748e-06	0.999999516309319	0.0373337954841748	1
GO:0035295	tube development	BP	445	229	160	3.77855548499042e-06	0.96608797010984	0.0377855548499042	1
GO:0019842	vitamin binding	MF	59	12	41	0.999802857765514	3.87520910673455e-06	1	0.0387520910673455
GO:0010720	positive regulation of cell development	BP	244	135	70	3.8865063036747e-06	0.99992366535839	0.038865063036747	1
GO:0051015	actin filament binding	MF	76	51	19	3.90099489092039e-06	0.997952665983175	0.0390099489092039	1
GO:0015293	symporter activity	MF	36	7	28	0.998443363600333	4.09533070663122e-06	1	0.0409533070663122
GO:0043062	extracellular structure organization	BP	126	77	43	4.10407595073788e-06	0.925431415830148	0.0410407595073788	1
GO:0046394	carboxylic acid biosynthetic process	BP	164	54	94	0.988189047404006	4.15983218445349e-06	1	0.0415983218445349
GO:0005874	microtubule	CC	154	91	46	4.33664152427132e-06	0.99657427474231	0.0433664152427132	1
GO:0004129	cytochrome-c oxidase activity	MF	17	0	16	1	4.35179684620401e-06	1	0.0435179684620401
GO:0015002	heme-copper terminal oxidase activity	MF	17	0	16	1	4.35179684620401e-06	1	0.0435179684620401
GO:0016676	oxidoreductase activity, acting on a heme group of donors, oxygen as acceptor	MF	17	0	16	1	4.35179684620401e-06	1	0.0435179684620401
GO:0030170	pyridoxal phosphate binding	MF	23	0	20	1	4.37031071445466e-06	1	0.0437031071445466
GO:0070279	vitamin B6 binding	MF	23	0	20	1	4.37031071445466e-06	1	0.0437031071445466
GO:0030054	cell junction	CC	372	195	120	4.4080118996443e-06	0.999294828738806	0.044080118996443	1
GO:0045937	positive regulation of phosphate metabolic process	BP	435	224	146	4.56057966659387e-06	0.997962484472027	0.0456057966659387	1
GO:0010562	positive regulation of phosphorus metabolic process	BP	435	224	146	4.56057966659387e-06	0.997962484472027	0.0456057966659387	1
GO:0009059	macromolecule biosynthetic process	BP	1760	805	602	4.60639213906539e-06	0.999999992732107	0.0460639213906539	1
GO:0044093	positive regulation of molecular function	BP	667	329	214	4.6989900549992e-06	0.999995286266026	0.046989900549992	1
GO:0051181	cofactor transport	BP	20	2	18	0.999631273774061	4.78858783828613e-06	1	0.0478858783828613
GO:1901293	nucleoside phosphate biosynthetic process	BP	146	48	85	0.984402677567636	5.12121550019753e-06	1	0.0512121550019753
GO:0051704	multi-organism process	BP	798	387	296	5.34178942411622e-06	0.962328984910758	0.0534178942411622	1
GO:0008509	anion transmembrane transporter activity	MF	88	27	56	0.983965283646859	5.41783307077212e-06	1	0.0541783307077212
GO:0005758	mitochondrial intermembrane space	CC	45	5	33	0.999998298776403	5.41808053771158e-06	1	0.0541808053771158
GO:0022603	regulation of anatomical structure morphogenesis	BP	425	219	145	5.5012235938495e-06	0.995243997555388	0.055012235938495	1
GO:0035239	tube morphogenesis	BP	358	188	127	5.65657396127263e-06	0.966449875170229	0.0565657396127263	1
GO:0000165	MAPK cascade	BP	328	174	112	5.7323160045051e-06	0.988226430550176	0.057323160045051	1
GO:0019899	enzyme binding	MF	996	474	326	5.82152144924293e-06	0.999999799011968	0.0582152144924293	1
GO:0016684	oxidoreductase activity, acting on peroxide as acceptor	MF	33	6	26	0.998717168544995	5.99038909164529e-06	1	0.0599038909164529
GO:0072522	purine-containing compound biosynthetic process	BP	120	40	72	0.968595738224178	6.15374340404356e-06	1	0.0615374340404356
GO:0006164	purine nucleotide biosynthetic process	BP	114	38	69	0.965413954052943	6.24207038564788e-06	1	0.0624207038564788
GO:0005763	mitochondrial small ribosomal subunit	CC	13	0	13	1	6.47952069859696e-06	1	0.0647952069859696
GO:0000314	organellar small ribosomal subunit	CC	13	0	13	1	6.47952069859696e-06	1	0.0647952069859696
GO:0050839	cell adhesion molecule binding	MF	94	60	27	6.70930075633153e-06	0.991414040438993	0.0670930075633153	1
GO:0006637	acyl-CoA metabolic process	BP	40	7	30	0.999647924173453	6.82954187938092e-06	1	0.0682954187938092
GO:0035383	thioester metabolic process	BP	40	7	30	0.999647924173453	6.82954187938092e-06	1	0.0682954187938092
GO:1990837	sequence-specific double-stranded DNA binding	MF	263	143	71	7.22299484801929e-06	0.999997082417377	0.0722299484801929	1
GO:0016020	membrane	CC	2829	1126	1220	0.967273526430993	7.35588390478092e-06	1	0.0735588390478092
GO:0034968	histone lysine methylation	BP	41	31	7	7.39102975164612e-06	0.999586338760289	0.0739102975164612	1
GO:0048608	reproductive structure development	BP	217	121	70	7.41992436206331e-06	0.99267849780591	0.0741992436206332	1
GO:0016616	oxidoreductase activity, acting on the CH-OH group of donors, NAD or NADP as acceptor	MF	60	13	41	0.999576326543555	7.53401017094405e-06	1	0.0753401017094405
GO:0009165	nucleotide biosynthetic process	BP	145	48	84	0.981690269535055	7.60403965461798e-06	1	0.0760403965461798
GO:0051170	import into nucleus	BP	81	53	18	7.94392972863385e-06	0.999781586351554	0.0794392972863385	1
GO:0044877	protein-containing complex binding	MF	550	275	185	8.10378282052027e-06	0.999329178280098	0.0810378282052027	1
GO:0035770	ribonucleoprotein granule	CC	106	66	25	8.13712687838212e-06	0.999884534627186	0.0813712687838212	1
GO:0050896	response to stimulus	BP	2952	1305	1158	8.26662778780486e-06	0.849281132435589	0.0826662778780486	1
GO:0005925	focal adhesion	CC	68	46	16	8.3432844144349e-06	0.998636054121332	0.0834328441443491	1
GO:0003677	DNA binding	MF	617	305	184	8.59246892769907e-06	0.999999979383546	0.0859246892769907	1
GO:0016614	oxidoreductase activity, acting on CH-OH group of donors	MF	64	14	43	0.999664006152803	8.88296522994262e-06	1	0.0888296522994262
GO:0016604	nuclear body	CC	302	161	79	8.88519983355929e-06	0.999999890365412	0.0888519983355929	1
GO:0019438	aromatic compound biosynthetic process	BP	1412	653	494	9.39324841391497e-06	0.999990059664244	0.0939324841391497	1
GO:0003690	double-stranded DNA binding	MF	296	158	82	9.81484699200624e-06	0.999997236581624	0.0981484699200624	1
GO:0070727	cellular macromolecule localization	BP	764	370	256	1.03876245918566e-05	0.99995204506027	0.103876245918566	1
GO:0140096	catalytic activity, acting on a protein	MF	875	419	294	1.04854378603012e-05	0.999982825747225	0.104854378603012	1
GO:0000122	negative regulation of transcription by RNA polymerase II	BP	337	177	95	1.05271316678831e-05	0.999998396355039	0.105271316678831	1
GO:0051248	negative regulation of protein metabolic process	BP	461	234	154	1.05790528519269e-05	0.998786220482994	0.105790528519269	1
GO:0021543	pallium development	BP	74	49	18	1.06376902835501e-05	0.99848373725518	0.106376902835501	1
GO:0034645	cellular macromolecule biosynthetic process	BP	1707	779	583	1.07229107614337e-05	0.999999989698483	0.107229107614337	1
GO:0033866	nucleoside bisphosphate biosynthetic process	BP	19	2	17	0.99940192505046	1.08660926530711e-05	1	0.108660926530711
GO:0034033	purine nucleoside bisphosphate biosynthetic process	BP	19	2	17	0.99940192505046	1.08660926530711e-05	1	0.108660926530711
GO:0034030	ribonucleoside bisphosphate biosynthetic process	BP	19	2	17	0.99940192505046	1.08660926530711e-05	1	0.108660926530711
GO:0006099	tricarboxylic acid cycle	BP	19	2	17	0.99940192505046	1.08660926530711e-05	1	0.108660926530711
GO:0030055	cell-substrate junction	CC	76	50	18	1.13877457188527e-05	0.999113745184136	0.113877457188527	1
GO:0001667	ameboidal-type cell migration	BP	173	99	52	1.16204206117168e-05	0.99750049251907	0.116204206117168	1
GO:0032269	negative regulation of cellular protein metabolic process	BP	433	221	144	1.16621349416033e-05	0.998662480815576	0.116621349416033	1
GO:0045664	regulation of neuron differentiation	BP	284	152	78	1.1951621670409e-05	0.99999715551702	0.11951621670409	1
GO:0031903	microbody membrane	CC	32	3	25	0.999988899240377	1.1952915609758e-05	1	0.11952915609758
GO:0016627	oxidoreductase activity, acting on the CH-CH group of donors	MF	32	5	25	0.999555032217592	1.1952915609758e-05	1	0.11952915609758
GO:0005778	peroxisomal membrane	CC	32	3	25	0.999988899240377	1.1952915609758e-05	1	0.11952915609758
GO:0099132	ATP hydrolysis coupled cation transmembrane transport	BP	27	4	22	0.999285542066905	1.20677705860451e-05	1	0.120677705860451
GO:1901575	organic substance catabolic process	BP	845	308	395	0.998595243321207	1.2215698485274e-05	1	0.12215698485274
GO:0016310	phosphorylation	BP	892	426	325	1.22248671288866e-05	0.98982550783054	0.122248671288866	1
GO:0045111	intermediate filament cytoskeleton	CC	54	38	10	1.24171833325122e-05	0.999800975081669	0.124171833325122	1
GO:0018130	heterocycle biosynthetic process	BP	1410	651	496	1.2707309734722e-05	0.999979147570868	0.12707309734722	1
GO:2001252	positive regulation of chromosome organization	BP	80	52	13	1.28401787240882e-05	0.999998952675492	0.128401787240882	1
GO:1901615	organic hydroxy compound metabolic process	BP	199	63	109	0.997908526045814	1.2952106964752e-05	1	0.12952106964752
GO:0061458	reproductive system development	BP	221	122	72	1.30642530841095e-05	0.990892169486848	0.130642530841095	1
GO:0007173	epidermal growth factor receptor signaling pathway	BP	40	30	6	1.37582484010331e-05	0.999856251262267	0.137582484010331	1
GO:1902275	regulation of chromatin organization	BP	67	45	14	1.39326061198797e-05	0.999734681310062	0.139326061198797	1
GO:0051271	negative regulation of cellular component movement	BP	129	77	43	1.4085644606835e-05	0.950302871077543	0.14085644606835	1
GO:0031328	positive regulation of cellular biosynthetic process	BP	757	366	240	1.41118111311258e-05	0.999999674542945	0.141118111311258	1
GO:0006575	cellular modified amino acid metabolic process	BP	96	26	59	0.998602020531696	1.49935137878678e-05	1	0.149935137878678
GO:0016458	gene silencing	BP	69	46	12	1.5103491694538e-05	0.999986245296803	0.15103491694538	1
GO:0031970	organelle envelope lumen	CC	50	7	35	0.999993342124367	1.54654719604877e-05	1	0.154654719604877
GO:0006397	mRNA processing	BP	178	101	38	1.5601516892077e-05	0.999999969875512	0.15601516892077	1
GO:0006406	mRNA export from nucleus	BP	30	24	4	1.56615378031264e-05	0.999686206292847	0.156615378031264	1
GO:0071427	mRNA-containing ribonucleoprotein complex export from nucleus	BP	30	24	4	1.56615378031264e-05	0.999686206292847	0.156615378031264	1
GO:0060325	face morphogenesis	BP	16	15	1	1.57709335898482e-05	0.999716303894359	0.157709335898482	1
GO:0031056	regulation of histone modification	BP	58	40	12	1.59087697849171e-05	0.999473876514341	0.159087697849171	1
GO:0006820	anion transport	BP	187	57	103	0.999102348414761	1.62400856980814e-05	1	0.162400856980814
GO:0048667	cell morphogenesis involved in neuron differentiation	BP	201	112	59	1.68135853390953e-05	0.999392880873357	0.168135853390953	1
GO:0048878	chemical homeostasis	BP	474	178	233	0.954479410831058	1.68486228444891e-05	1	0.168486228444891
GO:0034613	cellular protein localization	BP	756	365	255	1.70336305857974e-05	0.99990951871441	0.170336305857974	1
GO:0051028	mRNA transport	BP	42	31	6	1.71121154540377e-05	0.999934099938883	0.171121154540377	1
GO:0007420	brain development	BP	309	163	107	1.71786178251784e-05	0.978231512445451	0.171786178251784	1
GO:0048584	positive regulation of response to stimulus	BP	824	395	285	1.72212416647354e-05	0.999641742040362	0.172212416647354	1
GO:0061647	histone H3-K9 modification	BP	19	17	0	1.73176038085843e-05	1	0.173176038085843	1
GO:0042625	ATPase coupled ion transmembrane transporter activity	MF	29	5	23	0.998514979642983	1.74333348962931e-05	1	0.174333348962931
GO:0022853	active ion transmembrane transporter activity	MF	29	5	23	0.998514979642983	1.74333348962931e-05	1	0.174333348962931
GO:0019829	cation-transporting ATPase activity	MF	29	5	23	0.998514979642983	1.74333348962931e-05	1	0.174333348962931
GO:0003723	RNA binding	MF	510	255	153	1.76133842303558e-05	0.999999442675706	0.176133842303558	1
GO:0001944	vasculature development	BP	307	162	109	1.77836381572397e-05	0.954156493816505	0.177836381572397	1
GO:0009891	positive regulation of biosynthetic process	BP	777	374	251	1.87437821346512e-05	0.999998544062847	0.187437821346512	1
GO:0034330	cell junction organization	BP	108	66	30	1.97642749241503e-05	0.997067920026631	0.197642749241503	1
GO:0031589	cell-substrate adhesion	BP	142	83	45	2.00942724017652e-05	0.983707720425812	0.200942724017652	1
GO:0071364	cellular response to epidermal growth factor stimulus	BP	37	28	8	2.01627593915762e-05	0.994533578634136	0.201627593915762	1
GO:0043405	regulation of MAP kinase activity	BP	126	75	31	2.08283432124795e-05	0.999910794117743	0.208283432124795	1
GO:0015399	primary active transmembrane transporter activity	MF	56	11	38	0.999827729051558	2.08560131452484e-05	1	0.208560131452484
GO:0015291	secondary active transmembrane transporter activity	MF	56	14	38	0.996253917838605	2.08560131452484e-05	1	0.208560131452484
GO:0048589	developmental growth	BP	295	156	99	2.18639178200331e-05	0.990934898399968	0.218639178200331	1
GO:0021766	hippocampus development	BP	32	25	5	2.19859638255907e-05	0.999297019388743	0.219859638255907	1
GO:0010638	positive regulation of organelle organization	BP	242	131	64	2.32091116525789e-05	0.999997122906784	0.232091116525789	1
GO:0010564	regulation of cell cycle process	BP	242	131	56	2.32091116525789e-05	0.999999993395721	0.232091116525789	1
GO:0005911	cell-cell junction	CC	171	97	51	2.32527678843422e-05	0.997861332683824	0.232527678843422	1
GO:0043408	regulation of MAPK cascade	BP	304	160	105	2.41238316775597e-05	0.979077014259315	0.241238316775597	1
GO:0009072	aromatic amino acid family metabolic process	BP	15	1	14	0.999650302630473	2.43254493679162e-05	1	0.243254493679162
GO:0008535	respiratory chain complex IV assembly	BP	15	0	14	1	2.43254493679162e-05	1	0.243254493679162
GO:0016830	carbon-carbon lyase activity	MF	26	3	21	0.999818941771221	2.48810060921434e-05	1	0.248810060921434
GO:0043085	positive regulation of catalytic activity	BP	510	254	164	2.61922628854014e-05	0.999929507367609	0.261922628854014	1
GO:0003779	actin binding	MF	157	90	48	2.62264407913874e-05	0.994458805306016	0.262264407913874	1
GO:0005924	cell-substrate adherens junction	CC	70	46	17	2.65896841734236e-05	0.998111284892735	0.265896841734236	1
GO:0071495	cellular response to endogenous stimulus	BP	575	283	215	2.83125758660622e-05	0.910533994935497	0.283125758660622	1
GO:0045596	negative regulation of cell differentiation	BP	264	141	82	2.83194530034007e-05	0.999048277929972	0.283194530034007	1
GO:0045177	apical part of cell	CC	174	59	96	0.980063937845164	2.85779277622563e-05	1	0.285779277622563
GO:0001568	blood vessel development	BP	294	155	106	2.86987815476168e-05	0.926827226996857	0.286987815476168	1
GO:0010927	cellular component assembly involved in morphogenesis	BP	34	26	7	2.93335986644103e-05	0.995225438552844	0.293335986644103	1
GO:0042133	neurotransmitter metabolic process	BP	68	16	44	0.999293142505936	2.97963386625989e-05	1	0.297963386625988
GO:0046906	tetrapyrrole binding	MF	68	19	44	0.991652498525075	2.97963386625989e-05	1	0.297963386625988
GO:1901362	organic cyclic compound biosynthetic process	BP	1469	673	526	2.99550573510068e-05	0.99986714369419	0.299550573510068	1
GO:0045944	positive regulation of transcription by RNA polymerase II	BP	449	226	140	3.09457375203632e-05	0.999969791315709	0.309457375203632	1
GO:0070849	response to epidermal growth factor	BP	41	30	9	3.11233901720884e-05	0.99552694692085	0.311233901720884	1
GO:0051301	cell division	BP	201	111	49	3.11263302122602e-05	0.999999143169556	0.311263302122602	1
GO:1903047	mitotic cell cycle process	BP	303	159	73	3.15194046000438e-05	0.999999998980433	0.315194046000438	1
GO:0045859	regulation of protein kinase activity	BP	288	152	85	3.18307818012691e-05	0.99993061372406	0.318307818012691	1
GO:0072358	cardiovascular system development	BP	316	165	113	3.20075178201997e-05	0.946824542792434	0.320075178201997	1
GO:0060324	face development	BP	21	18	1	3.37231839530783e-05	0.999978002646533	0.337231839530783	1
GO:0031305	integral component of mitochondrial inner membrane	CC	23	1	19	0.999995026691108	3.44043475231742e-05	1	0.344043475231742
GO:0031304	intrinsic component of mitochondrial inner membrane	CC	23	1	19	0.999995026691108	3.44043475231742e-05	1	0.344043475231742
GO:0017076	purine nucleotide binding	MF	779	373	258	3.4577434891448e-05	0.999985491563869	0.34577434891448	1
GO:0032559	adenyl ribonucleotide binding	MF	601	294	192	3.55333710623536e-05	0.999989932631975	0.355333710623536	1
GO:0030554	adenyl nucleotide binding	MF	610	298	194	3.57275241505437e-05	0.999993924765074	0.357275241505437	1
GO:0009790	embryo development	BP	452	227	154	3.58798422205655e-05	0.996507278328609	0.358798422205655	1
GO:0015405	P-P-bond-hydrolysis-driven transmembrane transporter activity	MF	55	11	37	0.999756897106248	3.59919214701842e-05	1	0.359919214701842
GO:0006839	mitochondrial transport	BP	92	23	56	0.999620936223598	3.65622285643632e-05	1	0.365622285643632
GO:0030239	myofibril assembly	BP	18	16	2	3.79435619970761e-05	0.998671988804789	0.379435619970761	1
GO:0050660	flavin adenine dinucleotide binding	MF	44	10	31	0.996900028306001	3.89535023154123e-05	1	0.389535023154123
GO:0010033	response to organic substance	BP	1318	607	523	3.97103365094442e-05	0.59489174389717	0.397103365094442	1
GO:0015669	gas transport	BP	11	0	11	1	4.0805042587728e-05	1	0.40805042587728
GO:0045275	respiratory chain complex III	CC	11	0	11	1	4.0805042587728e-05	1	0.40805042587728
GO:0050790	regulation of catalytic activity	BP	844	401	292	4.15086949397106e-05	0.999689015374029	0.415086949397106	1
GO:0032555	purine ribonucleotide binding	MF	769	368	256	4.17810881341928e-05	0.999974115801167	0.417810881341928	1
GO:1901363	heterocyclic compound binding	MF	2048	918	734	4.18987194177679e-05	0.999996173823869	0.418987194177679	1
GO:0140110	transcription regulator activity	MF	433	218	134	4.20127621283137e-05	0.999973514705678	0.420127621283137	1
GO:0010171	body morphogenesis	BP	26	21	5	4.22267325139737e-05	0.993331873670922	0.422267325139737	1
GO:0010812	negative regulation of cell-substrate adhesion	BP	26	21	5	4.22267325139737e-05	0.993331873670922	0.422267325139737	1
GO:0004672	protein kinase activity	MF	221	120	56	4.22635202627242e-05	0.999998686572489	0.422635202627242	1
GO:0008283	cell proliferation	BP	785	375	287	4.24110042110886e-05	0.981560329986933	0.424110042110886	1
GO:0048514	blood vessel morphogenesis	BP	255	136	92	4.28372550287496e-05	0.911375961007669	0.428372550287496	1
GO:0021915	neural tube development	BP	69	45	17	4.31771302605218e-05	0.997538296520486	0.431771302605218	1
GO:0042063	gliogenesis	BP	134	78	45	4.32939431630218e-05	0.94694971658242	0.432939431630218	1
GO:0016072	rRNA metabolic process	BP	134	78	31	4.32939431630218e-05	0.999988901447714	0.432939431630218	1
GO:1901136	carbohydrate derivative catabolic process	BP	61	12	40	0.999900195027009	4.3313304408079e-05	1	0.43313304408079
GO:0018022	peptidyl-lysine methylation	BP	45	32	10	4.35607085622907e-05	0.996353452641948	0.435607085622907	1
GO:0015630	microtubule cytoskeleton	CC	473	236	146	4.38366676728433e-05	0.999990219435871	0.438366676728433	1
GO:0021537	telencephalon development	BP	106	64	32	4.49230483289943e-05	0.985949682591269	0.449230483289943	1
GO:2000146	negative regulation of cell motility	BP	120	71	41	4.53597858046342e-05	0.919593975960714	0.453597858046342	1
GO:0020037	heme binding	MF	63	18	41	0.986246236487846	4.54202927227006e-05	1	0.454202927227006
GO:0033554	cellular response to stress	BP	806	384	278	4.56862961084883e-05	0.999665940127227	0.456862961084883	1
GO:1903313	positive regulation of mRNA metabolic process	BP	38	28	6	4.65662577897589e-05	0.999690422968208	0.465662577897589	1
GO:0042060	wound healing	BP	165	93	55	4.77061703658907e-05	0.967613044450625	0.477061703658907	1
GO:0030684	preribosome	CC	58	39	7	5.00058182157021e-05	0.999999443609196	0.500058182157021	1
GO:0009069	serine family amino acid metabolic process	BP	25	1	20	0.999998284138605	5.08754991462228e-05	1	0.508754991462228
GO:0009152	purine ribonucleotide biosynthetic process	BP	107	37	63	0.932577139050577	5.22896310515703e-05	1	0.522896310515703
GO:0071396	cellular response to lipid	BP	288	151	101	5.25705937750154e-05	0.963370763297032	0.525705937750154	1
GO:0071214	cellular response to abiotic stimulus	BP	155	88	42	5.26410130371277e-05	0.999730838355313	0.526410130371277	1
GO:0104004	cellular response to environmental stimulus	BP	155	88	42	5.26410130371277e-05	0.999730838355313	0.526410130371277	1
GO:0030027	lamellipodium	CC	79	50	19	5.40831170440239e-05	0.999065802153567	0.540831170440239	1
GO:1902533	positive regulation of intracellular signal transduction	BP	397	201	138	5.48160238987315e-05	0.987160411945563	0.548160238987315	1
GO:0097159	organic cyclic compound binding	MF	2070	926	743	5.54220725612901e-05	0.999995666285535	0.554220725612901	1
GO:0051261	protein depolymerization	BP	40	29	6	5.61441922534248e-05	0.999856251262267	0.561441922534248	1
GO:0045109	intermediate filament organization	BP	11	11	0	5.64678481689731e-05	1	0.564678481689731	1
GO:0071616	acyl-CoA biosynthetic process	BP	14	1	13	0.999405170096598	5.71571981108971e-05	1	0.571571981108971
GO:0005751	mitochondrial respiratory chain complex IV	CC	14	0	13	1	5.71571981108971e-05	1	0.571571981108971
GO:0045277	respiratory chain complex IV	CC	14	0	13	1	5.71571981108971e-05	1	0.571571981108971
GO:0035384	thioester biosynthetic process	BP	14	1	13	0.999405170096598	5.71571981108971e-05	1	0.571571981108971
GO:0005773	vacuole	CC	239	61	125	0.999999897060734	5.74247708681901e-05	1	0.574247708681901
GO:0045786	negative regulation of cell cycle	BP	218	118	59	5.86714516741823e-05	0.999979695557884	0.586714516741823	1
GO:0042995	cell projection	CC	856	405	302	6.07146636595488e-05	0.998688663946448	0.607146636595488	1
GO:0044089	positive regulation of cellular component biogenesis	BP	214	116	65	6.23294487024031e-05	0.998714330295911	0.623294487024031	1
GO:0042981	regulation of apoptotic process	BP	670	323	245	6.31385595548189e-05	0.972206961643868	0.631385595548189	1
GO:0060560	developmental growth involved in morphogenesis	BP	93	57	22	6.3799671845675e-05	0.999713548813783	0.63799671845675	1
GO:1905269	positive regulation of chromatin organization	BP	42	30	9	6.61515769672151e-05	0.99672937867709	0.661515769672151	1
GO:0031098	stress-activated protein kinase signaling cascade	BP	113	67	31	6.72529778504808e-05	0.998101117706568	0.672529778504808	1
GO:0010608	posttranscriptional regulation of gene expression	BP	208	113	52	6.81760598303761e-05	0.999998470819495	0.681760598303761	1
GO:0071944	cell periphery	CC	1484	676	566	6.87217405542378e-05	0.946182967787785	0.687217405542378	1
GO:0005882	intermediate filament	CC	35	26	5	6.94413355983816e-05	0.999784147858028	0.694413355983816	1
GO:0009260	ribonucleotide biosynthetic process	BP	116	40	67	0.94202442687825	7.07157079855457e-05	1	0.707157079855457
GO:0072350	tricarboxylic acid metabolic process	BP	22	3	18	0.998897339401507	7.19035891259837e-05	1	0.719035891259837
GO:0071900	regulation of protein serine/threonine kinase activity	BP	183	101	52	7.22145838954026e-05	0.999617263110693	0.722145838954026	1
GO:0080134	regulation of response to stress	BP	516	254	172	7.31833128285383e-05	0.999423809123303	0.731833128285383	1
GO:0016324	apical plasma membrane	CC	139	44	78	0.992030731352338	7.33708139597892e-05	1	0.733708139597892
GO:0043410	positive regulation of MAPK cascade	BP	202	110	68	7.44693057237846e-05	0.973421513583735	0.744693057237846	1
GO:0008213	protein alkylation	BP	72	46	17	7.62608092631692e-05	0.998900488510236	0.762608092631692	1
GO:0006479	protein methylation	BP	72	46	17	7.62608092631692e-05	0.998900488510236	0.762608092631692	1
GO:0034332	adherens junction organization	BP	55	37	14	7.66765703886804e-05	0.991844024759161	0.766765703886804	1
GO:0005764	lysosome	CC	201	51	107	0.999999245256271	7.6702238971217e-05	1	0.76702238971217
GO:0000323	lytic vacuole	CC	201	51	107	0.999999245256271	7.6702238971217e-05	1	0.76702238971217
GO:0007167	enzyme linked receptor protein signaling pathway	BP	344	176	112	7.74022191112638e-05	0.998404855313798	0.774022191112638	1
GO:0052689	carboxylic ester hydrolase activity	MF	66	13	42	0.999942105432329	8.02455354921969e-05	1	0.802455354921969
GO:0040007	growth	BP	430	215	152	8.18159762377142e-05	0.980431149038679	0.818159762377142	1
GO:0000976	transcription regulatory region sequence-specific DNA binding	MF	247	131	70	8.27147635992131e-05	0.999957376209825	0.827147635992131	1
GO:0006338	chromatin remodeling	BP	57	38	9	8.30777815190763e-05	0.999981451044545	0.830777815190763	1
GO:0030258	lipid modification	BP	98	31	58	0.979929697406973	8.37824056786933e-05	1	0.837824056786934
GO:0098781	ncRNA transcription	BP	25	20	3	8.38536931824455e-05	0.999569176568578	0.838536931824455	1
GO:0007492	endoderm development	BP	37	27	10	8.45940983168674e-05	0.964972194189821	0.845940983168674	1
GO:0051536	iron-sulfur cluster binding	MF	36	6	26	0.99959743162531	8.49586747283568e-05	1	0.849586747283568
GO:0051540	metal cluster binding	MF	36	6	26	0.99959743162531	8.49586747283568e-05	1	0.849586747283568
GO:0032543	mitochondrial translation	BP	36	4	26	0.999986153553242	8.49586747283568e-05	1	0.849586747283568
GO:0031012	extracellular matrix	CC	138	79	46	8.55945725376975e-05	0.955390732593618	0.855945725376975	1
GO:0019901	protein kinase binding	MF	314	162	84	8.56489267209834e-05	0.999999782957117	0.856489267209834	1
GO:0045787	positive regulation of cell cycle	BP	134	77	31	8.82486709328769e-05	0.999988901447714	0.882486709328769	1
GO:0040029	regulation of gene expression, epigenetic	BP	82	51	18	8.91912751070695e-05	0.999836478115908	0.891912751070695	1
GO:0043406	positive regulation of MAP kinase activity	BP	84	52	17	9.11259581958553e-05	0.999967450910364	0.911259581958553	1
GO:0032553	ribonucleotide binding	MF	777	369	263	9.14062621771146e-05	0.999903605801644	0.914062621771146	1
GO:0043549	regulation of kinase activity	BP	321	165	95	9.46847487740274e-05	0.999967443744033	0.946847487740274	1
GO:0090407	organophosphate biosynthetic process	BP	228	85	119	0.898263712256188	9.65241140964115e-05	1	0.965241140964115
GO:0001012	RNA polymerase II regulatory region DNA binding	MF	237	126	66	9.77818205766442e-05	0.999970178702711	0.977818205766442	1
GO:0030336	negative regulation of cell migration	BP	112	66	40	9.87498288066172e-05	0.845484349086405	0.987498288066172	1
GO:0046390	ribose phosphate biosynthetic process	BP	119	42	68	0.920014158171897	9.89029409222019e-05	1	0.989029409222019
GO:0007044	cell-substrate junction assembly	BP	39	28	10	0.000100407393718932	0.979393638229907	1	1
GO:0007507	heart development	BP	250	132	86	0.000101660973930156	0.971049462469236	1	1
GO:0006085	acetyl-CoA biosynthetic process	BP	10	0	10	1	0.0001023693645124	1	1
GO:0006577	amino-acid betaine metabolic process	BP	10	0	10	1	0.0001023693645124	1	1
GO:0005750	mitochondrial respiratory chain complex III	CC	10	0	10	1	0.0001023693645124	1	1
GO:0016790	thiolester hydrolase activity	MF	24	4	19	0.997504564553483	0.000103098452895372	1	1
GO:0000977	RNA polymerase II regulatory region sequence-specific DNA binding	MF	233	124	65	0.000104497016444461	0.999963143140493	1	1
GO:0019900	kinase binding	MF	350	178	95	0.000107289823281782	0.999999888783368	1	1
GO:0043067	regulation of programmed cell death	BP	676	324	248	0.000108035479503265	0.968297921957104	1	1
GO:0044087	regulation of cellular component biogenesis	BP	381	192	120	0.000112856379852325	0.999809242332398	1	1
GO:0098978	glutamatergic synapse	CC	193	105	53	0.000113242031303692	0.999909044321969	1	1
GO:0031058	positive regulation of histone modification	BP	41	29	9	0.000116611130616656	0.99552694692085	1	1
GO:0050801	ion homeostasis	BP	302	108	152	0.977652611908597	0.00012207561262158	1	1
GO:0051537	2 iron, 2 sulfur cluster binding	MF	16	2	14	0.997488336263799	0.000122444809014329	1	1
GO:0006915	apoptotic process	BP	784	371	291	0.000125983157594966	0.959644247331993	1	1
GO:0048145	regulation of fibroblast proliferation	BP	54	36	15	0.000127481457393536	0.977723503020961	1	1
GO:0010942	positive regulation of cell death	BP	329	168	112	0.000127695307251865	0.98949940751912	1	1
GO:0045666	positive regulation of neuron differentiation	BP	162	90	43	0.000128223323185823	0.999888156833037	1	1
GO:0006950	response to stress	BP	1425	648	550	0.000130969757325689	0.880740865402254	1	1
GO:0043065	positive regulation of apoptotic process	BP	303	156	102	0.000131849042964601	0.990762146016564	1	1
GO:0038127	ERBB signaling pathway	BP	43	30	8	0.000132958352830892	0.99925740072804	1	1
GO:0071166	ribonucleoprotein complex localization	BP	43	30	7	0.000132958352830892	0.999801653492122	1	1
GO:0120025	plasma membrane bounded cell projection	CC	837	394	296	0.000133249376267627	0.998241820548014	1	1
GO:0033177	proton-transporting two-sector ATPase complex, proton-transporting domain	CC	13	1	12	0.998988296689246	0.000133650542821704	1	1
GO:0051287	NAD binding	MF	33	5	24	0.999704650730556	0.000133961221536751	1	1
GO:0051338	regulation of transferase activity	BP	382	192	106	0.000136052431206597	0.999999873911892	1	1
GO:0048144	fibroblast proliferation	BP	56	37	15	0.000136911885274295	0.98619172992347	1	1
GO:0043414	macromolecule methylation	BP	121	70	32	0.000137080687805257	0.999375989154048	1	1
GO:0051168	nuclear export	BP	81	50	15	0.000137298935064485	0.999990884556474	1	1
GO:0061029	eyelid development in camera-type eye	BP	10	10	0	0.000137534118346211	1	1	1
GO:0007346	regulation of mitotic cell cycle	BP	232	123	55	0.000137975005348012	0.99999996051196	1	1
GO:0016773	phosphotransferase activity, alcohol group as acceptor	MF	260	136	73	0.000140834926092107	0.999981385490482	1	1
GO:0097367	carbohydrate derivative binding	MF	881	413	308	0.000141096348929907	0.999455137665158	1	1
GO:0051093	negative regulation of developmental process	BP	369	186	128	0.000141608196473899	0.985372819731644	1	1
GO:0044843	cell cycle G1/S phase transition	BP	85	52	19	0.000141647637483435	0.999821974484355	1	1
GO:0071902	positive regulation of protein serine/threonine kinase activity	BP	109	64	26	0.00014517637748013	0.999878515806772	1	1
GO:0044272	sulfur compound biosynthetic process	BP	46	9	31	0.999484306931202	0.000147050375903658	1	1
GO:0051403	stress-activated MAPK cascade	BP	103	61	29	0.000147271613699758	0.995489970241415	1	1
GO:0031400	negative regulation of protein modification process	BP	271	141	85	0.000147579419983416	0.998808529285427	1	1
GO:0006101	citrate metabolic process	BP	21	3	17	0.998283087439909	0.000148931252072014	1	1
GO:0044085	cellular component biogenesis	BP	1333	608	486	0.000150683028375994	0.998124130789575	1	1
GO:0044267	cellular protein metabolic process	BP	2008	895	737	0.000151147505292193	0.999756519648457	1	1
GO:0051649	establishment of localization in cell	BP	829	390	291	0.000153960819389188	0.998924790158523	1	1
GO:0071260	cellular response to mechanical stimulus	BP	60	39	15	0.000154443080587816	0.994994938488167	1	1
GO:0015238	drug transmembrane transporter activity	MF	35	9	25	0.9813241563822	0.000155947175693158	1	1
GO:0043068	positive regulation of programmed cell death	BP	304	156	103	0.000162437481926184	0.988660628815804	1	1
GO:0015718	monocarboxylic acid transport	BP	50	12	33	0.996509877972332	0.000167143425306098	1	1
GO:0098771	inorganic ion homeostasis	BP	279	98	141	0.984415578822791	0.000167684341756366	1	1
GO:0010941	regulation of cell death	BP	743	352	276	0.00017064793381419	0.953506888441	1	1
GO:0008104	protein localization	BP	1067	493	387	0.000170971741638117	0.996364831671399	1	1
GO:0006139	nucleobase-containing compound metabolic process	BP	2057	915	735	0.000173175495930483	0.999997950585006	1	1
GO:0034399	nuclear periphery	CC	66	42	12	0.00017687904872462	0.999961496747194	1	1
GO:0044703	multi-organism reproductive process	BP	368	185	128	0.000177330696186489	0.983764867837463	1	1
GO:0008652	cellular amino acid biosynthetic process	BP	37	8	26	0.996403087248066	0.000177423075034917	1	1
GO:0001953	negative regulation of cell-matrix adhesion	BP	16	14	2	0.000178677801099472	0.996687888423525	1	1
GO:0004386	helicase activity	MF	49	33	6	0.000180808499361396	0.999996053601775	1	1
GO:1902904	negative regulation of supramolecular fiber organization	BP	49	33	11	0.000180808499361396	0.997035052945843	1	1
GO:0051567	histone H3-K9 methylation	BP	13	12	0	0.000187176570723798	1	1	1
GO:0046907	intracellular transport	BP	687	327	229	0.000192435208276717	0.999922429733447	1	1
GO:0045860	positive regulation of protein kinase activity	BP	176	96	48	0.000193529742874384	0.99985916716128	1	1
GO:0008284	positive regulation of cell proliferation	BP	384	192	143	0.000196176315131108	0.877644256065511	1	1
GO:0050770	regulation of axonogenesis	BP	74	46	16	0.000198992087671247	0.999756262626722	1	1
GO:0016358	dendrite development	BP	114	66	24	0.000204543172628072	0.999995198375112	1	1
GO:0003729	mRNA binding	MF	114	66	22	0.000204543172628072	0.999999409423527	1	1
GO:0000082	G1/S transition of mitotic cell cycle	BP	78	48	17	0.000206754946860553	0.999800186394656	1	1
GO:0046578	regulation of Ras protein signal transduction	BP	84	51	19	0.000214601532696174	0.999763509884917	1	1
GO:0007163	establishment or maintenance of cell polarity	BP	86	52	19	0.000216282698962532	0.999866374933408	1	1
GO:0051056	regulation of small GTPase mediated signal transduction	BP	92	55	21	0.000218828884986375	0.999844022747302	1	1
GO:0071347	cellular response to interleukin-1	BP	55	36	13	0.00022374334856063	0.996547425977015	1	1
GO:0044427	chromosomal part	CC	376	188	100	0.000228284112826868	0.999999989823838	1	1
GO:0061014	positive regulation of mRNA catabolic process	BP	21	17	3	0.000228962374045055	0.997609835490779	1	1
GO:0031047	gene silencing by RNA	BP	42	29	6	0.000229174750296177	0.999934099938883	1	1
GO:0071426	ribonucleoprotein complex export from nucleus	BP	42	29	7	0.000229174750296177	0.999713054204946	1	1
GO:0017053	transcriptional repressor complex	CC	42	29	6	0.000229174750296177	0.999934099938883	1	1
GO:0044770	cell cycle phase transition	BP	183	99	44	0.000232122950985788	0.999998478867463	1	1
GO:0043009	chordate embryonic development	BP	284	146	91	0.000234720408136749	0.99791398193624	1	1
GO:0012501	programmed cell death	BP	796	374	296	0.000241476238804051	0.957174315075532	1	1
GO:0009314	response to radiation	BP	198	106	56	0.00024166289392961	0.999798646911721	1	1
GO:0033036	macromolecule localization	BP	1198	548	444	0.000244639735723376	0.987906457110971	1	1
GO:0016788	hydrolase activity, acting on ester bonds	MF	301	103	150	0.99491159377407	0.000246026073348821	1	1
GO:0043484	regulation of RNA splicing	BP	59	38	8	0.000248399414670617	0.99999805380827	1	1
GO:0048511	rhythmic process	BP	131	74	42	0.000250671931181089	0.975445868121136	1	1
GO:0005694	chromosome	CC	412	204	108	0.000251067364303703	0.999999999290542	1	1
GO:0030863	cortical cytoskeleton	CC	44	30	5	0.000254078960576572	0.999994677921006	1	1
GO:0036477	somatodendritic compartment	CC	370	185	125	0.000255746310040474	0.994679851512014	1	1
GO:0003995	acyl-CoA dehydrogenase activity	MF	9	0	9	1	0.000256767485856465	1	1
GO:0019646	aerobic electron transport chain	BP	9	0	9	1	0.000256767485856465	1	1
GO:0009083	branched-chain amino acid catabolic process	BP	9	0	9	1	0.000256767485856465	1	1
GO:0043649	dicarboxylic acid catabolic process	BP	9	0	9	1	0.000256767485856465	1	1
GO:0033539	fatty acid beta-oxidation using acyl-CoA dehydrogenase	BP	9	0	9	1	0.000256767485856465	1	1
GO:0006123	mitochondrial electron transport, cytochrome c to oxygen	BP	9	0	9	1	0.000256767485856465	1	1
GO:0006122	mitochondrial electron transport, ubiquinol to cytochrome c	BP	9	0	9	1	0.000256767485856465	1	1
GO:0015671	oxygen transport	BP	9	0	9	1	0.000256767485856465	1	1
GO:0015697	quaternary ammonium group transport	BP	9	0	9	1	0.000256767485856465	1	1
GO:0051347	positive regulation of transferase activity	BP	239	125	58	0.000260551973493004	0.999999926216075	1	1
GO:0010769	regulation of cell morphogenesis involved in differentiation	BP	127	72	32	0.000260736102984153	0.999849107016734	1	1
GO:0043087	regulation of GTPase activity	BP	154	85	44	0.000262315285636808	0.998862602966619	1	1
GO:0033674	positive regulation of kinase activity	BP	192	103	52	0.00026604056538992	0.999940427587908	1	1
GO:0043005	neuron projection	CC	549	265	189	0.000268195098393133	0.997475441540492	1	1
GO:0046688	response to copper ion	BP	25	6	19	0.977557829422157	0.000268471139767675	1	1
GO:0043547	positive regulation of GTPase activity	BP	123	70	32	0.000270595694855557	0.999607309395937	1	1
GO:0043244	regulation of protein complex disassembly	BP	35	25	6	0.000271535534365614	0.999047569611904	1	1
GO:0071695	anatomical structure maturation	BP	65	41	18	0.00027864800509121	0.985935689236406	1	1
GO:0042626	ATPase activity, coupled to transmembrane movement of substances	MF	49	11	32	0.998230195646921	0.000281106108963003	1	1
GO:0005635	nuclear envelope	CC	188	101	55	0.0002834838601699	0.999211648488896	1	1
GO:0006364	rRNA processing	BP	117	67	29	0.000284743587245786	0.999822928008096	1	1
GO:0034249	negative regulation of cellular amide metabolic process	BP	69	43	17	0.00029425898637848	0.997538296520486	1	1
GO:1990138	neuron projection extension	BP	69	43	18	0.00029425898637848	0.994557052713982	1	1
GO:0097458	neuron part	CC	711	336	252	0.000304763565715448	0.995677200837282	1	1
GO:0060485	mesenchyme development	BP	107	62	32	0.00030540144612496	0.988335397162117	1	1
GO:0070371	ERK1 and ERK2 cascade	BP	142	79	46	0.000305463059157832	0.974936137187155	1	1
GO:0060323	head morphogenesis	BP	18	15	3	0.000306021463226522	0.991720250848801	1	1
GO:0090568	nuclear transcriptional repressor complex	CC	18	15	2	0.000306021463226522	0.998671988804789	1	1
GO:0072337	modified amino acid transport	BP	12	1	11	0.998279425376207	0.000310779533879387	1	1
GO:0015101	organic cation transmembrane transporter activity	MF	12	1	11	0.998279425376207	0.000310779533879387	1	1
GO:0046961	proton-transporting ATPase activity, rotational mechanism	MF	12	0	11	1	0.000310779533879387	1	1
GO:0019430	removal of superoxide radicals	BP	12	1	11	0.998279425376207	0.000310779533879387	1	1
GO:0019903	protein phosphatase binding	MF	75	46	20	0.000311162832569459	0.994389597327753	1	1
GO:0031252	cell leading edge	CC	163	89	46	0.000312052262689236	0.999389838563078	1	1
GO:0048588	developmental cell growth	BP	101	59	24	0.000315061285668291	0.999813422164943	1	1
GO:0032984	protein-containing complex disassembly	BP	79	48	23	0.000318428621962326	0.983224540524408	1	1
GO:0048585	negative regulation of response to stimulus	BP	634	302	225	0.00032093495661921	0.992763526382528	1	1
GO:0042054	histone methyltransferase activity	MF	23	18	5	0.000321689526168344	0.980898673552755	1	1
GO:0043624	cellular protein complex disassembly	BP	50	33	11	0.000322950271747841	0.997805478883387	1	1
GO:0010810	regulation of cell-substrate adhesion	BP	93	55	31	0.000323212635711376	0.922761540399514	1	1
GO:0009792	embryo development ending in birth or egg hatching	BP	290	148	93	0.000328560711506186	0.998043773502897	1	1
GO:0006417	regulation of translation	BP	159	87	42	0.000330319930079852	0.999888996717382	1	1
GO:0016301	kinase activity	MF	301	153	93	0.00033289269951107	0.999633127981516	1	1
GO:0033549	MAP kinase phosphatase activity	MF	9	9	0	0.000334917377528958	1	1	1
GO:0008015	blood circulation	BP	185	65	97	0.961235951423286	0.000335959016930841	1	1
GO:0072524	pyridine-containing compound metabolic process	BP	69	22	42	0.956321638023073	0.000337236224268048	1	1
GO:0008219	cell death	BP	870	405	327	0.00033859135278443	0.938889872758084	1	1
GO:0048729	tissue morphogenesis	BP	251	130	83	0.000339912626837199	0.990563597296034	1	1
GO:0034248	regulation of cellular amide metabolic process	BP	176	95	48	0.00034194851328719	0.99985916716128	1	1
GO:0019538	protein metabolic process	BP	2249	992	838	0.000358559791015042	0.999102384934424	1	1
GO:0050684	regulation of mRNA processing	BP	54	35	6	0.000362463665085894	0.999999506142231	1	1
GO:0006873	cellular ion homeostasis	BP	245	88	124	0.960927950586919	0.000377136241741902	1	1
GO:0050808	synapse organization	BP	149	82	41	0.000379259891006006	0.999486875842247	1	1
GO:0010586	miRNA metabolic process	BP	15	13	2	0.000383421283189156	0.994794713584332	1	1
GO:0043603	cellular amide metabolic process	BP	544	180	255	0.999974069933035	0.000389876650892429	1	1
GO:0044743	protein transmembrane import into intracellular organelle	BP	29	3	21	0.999954699443659	0.000393205493263656	1	1
GO:0055080	cation homeostasis	BP	272	96	136	0.980753756787467	0.000394573322445468	1	1
GO:0005178	integrin binding	MF	58	37	18	0.000396116749638619	0.938229751105276	1	1
GO:0000226	microtubule cytoskeleton organization	BP	215	113	59	0.000396401422948514	0.999961647298985	1	1
GO:0051052	regulation of DNA metabolic process	BP	200	106	50	0.000397012303466003	0.999997637779065	1	1
GO:0007162	negative regulation of cell adhesion	BP	116	66	35	0.00040435115458817	0.989097714556978	1	1
GO:0140104	molecular carrier activity	MF	22	4	17	0.994392825016458	0.000410825306088519	1	1
GO:0042641	actomyosin	CC	32	23	6	0.00041435664363406	0.997176642256634	1	1
GO:0048018	receptor ligand activity	MF	112	64	38	0.000418718128727895	0.921193547520474	1	1
GO:0008380	RNA splicing	BP	162	88	34	0.0004227244274752	0.999999934069241	1	1
GO:0006810	transport	BP	1705	690	741	0.745808601878418	0.000431149254984248	1	1
GO:0017148	negative regulation of translation	BP	64	40	15	0.00043537209662304	0.998308293508145	1	1
GO:0015988	energy coupled proton transmembrane transport, against electrochemical gradient	BP	17	2	14	0.998438637808986	0.000437267020434004	1	1
GO:0015695	organic cation transport	BP	17	3	14	0.990361074674899	0.000437267020434004	1	1
GO:0042127	regulation of cell proliferation	BP	657	311	245	0.000448021156050013	0.93254136193188	1	1
GO:0015081	sodium ion transmembrane transporter activity	MF	46	13	30	0.975359777786196	0.000449900821831513	1	1
GO:0046328	regulation of JNK cascade	BP	68	42	18	0.000454341576951786	0.9930545925159	1	1
GO:0005819	spindle	CC	135	75	29	0.000454830040303915	0.999998648163039	1	1
GO:0045104	intermediate filament cytoskeleton organization	BP	20	16	2	0.00045609695722468	0.999473309593019	1	1
GO:0045103	intermediate filament-based process	BP	20	16	2	0.00045609695722468	0.999473309593019	1	1
GO:0007405	neuroblast proliferation	BP	20	16	4	0.00045609695722468	0.983932766828909	1	1
GO:0099084	postsynaptic specialization organization	BP	20	16	4	0.00045609695722468	0.983932766828909	1	1
GO:0007050	cell cycle arrest	BP	70	43	19	0.000461802903793176	0.991105210978579	1	1
GO:0006476	protein deacetylation	BP	45	30	8	0.00046377814611544	0.999630953001976	1	1
GO:0033365	protein localization to organelle	BP	369	183	121	0.000468244132069729	0.998457893922593	1	1
GO:0022604	regulation of cell morphogenesis	BP	205	108	59	0.00047115557328349	0.999714098871016	1	1
GO:0006611	protein export from nucleus	BP	74	45	14	0.000472969222926358	0.999971418897006	1	1
GO:0045936	negative regulation of phosphate metabolic process	BP	270	138	94	0.000476003826578192	0.965955541887526	1	1
GO:0010563	negative regulation of phosphorus metabolic process	BP	270	138	94	0.000476003826578192	0.965955541887526	1	1
GO:0007254	JNK cascade	BP	76	46	20	0.00047680029345013	0.995580088240632	1	1
GO:0048871	multicellular organismal homeostasis	BP	193	72	100	0.879166016808835	0.000476890450462533	1	1
GO:0048146	positive regulation of fibroblast proliferation	BP	34	24	9	0.000479240364501451	0.965696037357582	1	1
GO:0010212	response to ionizing radiation	BP	86	51	23	0.000481039047063571	0.996381761069206	1	1
GO:0002009	morphogenesis of an epithelium	BP	218	114	69	0.000482004470061398	0.995827762440735	1	1
GO:0000209	protein polyubiquitination	BP	82	49	16	0.000482067631417226	0.99997936609661	1	1
GO:0019904	protein domain specific binding	MF	336	168	108	0.000486219296882463	0.998955902823194	1	1
GO:0006405	RNA export from nucleus	BP	47	31	9	0.000496898770279009	0.999361157616498	1	1
GO:0097447	dendritic tree	CC	266	136	84	0.00051256781839003	0.998332324630733	1	1
GO:0051179	localization	BP	2268	998	903	0.000514127631683719	0.567373762879284	1	1
GO:0006733	oxidoreduction coenzyme metabolic process	BP	72	22	43	0.976189530591879	0.000515505990341715	1	1
GO:1903829	positive regulation of cellular protein localization	BP	148	81	52	0.000517873544607523	0.902188557012042	1	1
GO:0006835	dicarboxylic acid transport	BP	24	6	18	0.968859010664962	0.000518308076898277	1	1
GO:0003013	circulatory system process	BP	189	67	98	0.95472250141344	0.000523176343688127	1	1
GO:0010975	regulation of neuron projection development	BP	227	118	64	0.000523388590008256	0.999931965162865	1	1
GO:0016052	carbohydrate catabolic process	BP	68	23	41	0.913428939062212	0.000524166945093542	1	1
GO:0005975	carbohydrate metabolic process	BP	220	77	112	0.974948692436815	0.000537711774176967	1	1
GO:0030864	cortical actin cytoskeleton	CC	36	25	4	0.000542549117618096	0.999975176120718	1	1
GO:0005886	plasma membrane	CC	1424	641	552	0.000556705629046459	0.849575774250106	1	1
GO:0045930	negative regulation of mitotic cell cycle	BP	117	66	31	0.000559137418207722	0.999222985707998	1	1
GO:0098609	cell-cell adhesion	BP	273	139	91	0.000560837296332247	0.99070545591442	1	1
GO:1901607	alpha-amino acid biosynthetic process	BP	35	8	24	0.993008880175796	0.000561242810137541	1	1
GO:0006749	glutathione metabolic process	BP	35	7	24	0.997768235101554	0.000561242810137541	1	1
GO:0060429	epithelium development	BP	455	221	166	0.000564903554046636	0.945940640757763	1	1
GO:0080135	regulation of cellular response to stress	BP	284	144	89	0.000566766482200964	0.999094443855384	1	1
GO:0048675	axon extension	BP	53	34	13	0.000581872816465428	0.993993331556555	1	1
GO:0016363	nuclear matrix	CC	53	34	10	0.000581872816465428	0.99972085563322	1	1
GO:0016289	CoA hydrolase activity	MF	14	1	12	0.999405170096598	0.000592610611086547	1	1
GO:0030150	protein import into mitochondrial matrix	BP	14	1	12	0.999405170096598	0.000592610611086547	1	1
GO:0001764	neuron migration	BP	55	35	13	0.000605224219005104	0.996547425977015	1	1
GO:0046822	regulation of nucleocytoplasmic transport	BP	55	35	12	0.000605224219005104	0.998674495636472	1	1
GO:0031526	brush border membrane	CC	37	9	25	0.989780951799187	0.000608663017158742	1	1
GO:0070647	protein modification by small protein conjugation or removal	BP	375	185	105	0.000609797761743098	0.999999713335061	1	1
GO:0030424	axon	CC	280	142	93	0.000610746145571413	0.992360461216113	1	1
GO:0019725	cellular homeostasis	BP	381	149	183	0.809956147675379	0.000617414453157249	1	1
GO:0046164	alcohol catabolic process	BP	19	3	15	0.995890809260595	0.00061968534361976	1	1
GO:1901616	organic hydroxy compound catabolic process	BP	26	5	19	0.995249554585096	0.000623899608108043	1	1
GO:0000785	chromatin	CC	243	125	71	0.000624989596521178	0.999840651927356	1	1
GO:0097106	postsynaptic density organization	BP	17	14	3	0.000626932549287748	0.987600250527364	1	1
GO:0016530	metallochaperone activity	MF	8	0	8	1	0.000643908175873483	1	1
GO:0045263	proton-transporting ATP synthase complex, coupling factor F(o)	CC	8	0	8	1	0.000643908175873483	1	1
GO:0030425	dendrite	CC	265	135	84	0.000650772236938356	0.998061045917892	1	1
GO:0051341	regulation of oxidoreductase activity	BP	39	8	26	0.998188490424855	0.000651150742723501	1	1
GO:0042254	ribosome biogenesis	BP	170	91	50	0.000651457585937002	0.998485758803995	1	1
GO:0009968	negative regulation of signal transduction	BP	501	241	178	0.000652869957350823	0.983973514652985	1	1
GO:1903827	regulation of cellular protein localization	BP	239	123	83	0.000672457526818205	0.959812438248812	1	1
GO:0009411	response to UV	BP	65	40	13	0.000686130643073965	0.999829818767554	1	1
GO:1905039	carboxylic acid transmembrane transport	BP	41	13	27	0.919404734741391	0.000688614745583707	1	1
GO:1903825	organic acid transmembrane transport	BP	41	13	27	0.919404734741391	0.000688614745583707	1	1
GO:0051881	regulation of mitochondrial membrane potential	BP	41	12	27	0.958510262934174	0.000688614745583707	1	1
GO:0006766	vitamin metabolic process	BP	41	4	27	0.999998583233871	0.000688614745583707	1	1
GO:0042393	histone binding	MF	89	52	16	0.000696724317299566	0.99999792427232	1	1
GO:1901137	carbohydrate derivative biosynthetic process	BP	266	101	132	0.871243236331075	0.000708133442562891	1	1
GO:0016772	transferase activity, transferring phosphorus-containing groups	MF	367	181	120	0.000709014399963502	0.998603484230432	1	1
GO:0008361	regulation of cell size	BP	75	45	20	0.000715678808461703	0.994389597327753	1	1
GO:0060341	regulation of cellular localization	BP	405	198	148	0.000717321540251828	0.931959494295666	1	1
GO:0033617	mitochondrial respiratory chain complex IV assembly	BP	11	0	10	1	0.000718012583759118	1	1
GO:0033178	proton-transporting two-sector ATPase complex, catalytic domain	CC	11	0	10	1	0.000718012583759118	1	1
GO:0030545	receptor regulator activity	MF	122	68	40	0.000729607033204197	0.958539774109601	1	1
GO:0032432	actin filament bundle	CC	31	22	7	0.000736122097842544	0.987351386271583	1	1
GO:0002011	morphogenesis of an epithelial sheet	BP	31	22	5	0.000736122097842544	0.998965710461851	1	1
GO:0072593	reactive oxygen species metabolic process	BP	136	49	73	0.905417428286763	0.00074262699030996	1	1
GO:0031968	organelle outer membrane	CC	75	23	44	0.977074765677174	0.000760904022811587	1	1
GO:0019867	outer membrane	CC	75	23	44	0.977074765677174	0.000760904022811587	1	1
GO:0002062	chondrocyte differentiation	BP	44	29	12	0.000765655768352667	0.972099212106896	1	1
GO:0001704	formation of primary germ layer	BP	44	29	14	0.000765655768352667	0.897104180012196	1	1
GO:0010469	regulation of signaling receptor activity	BP	141	77	48	0.000767627685416741	0.93808663599007	1	1
GO:0048839	inner ear development	BP	73	24	43	0.942176775487548	0.000774369272487083	1	1
GO:0031344	regulation of cell projection organization	BP	310	155	95	0.000793849776306058	0.999786557952483	1	1
GO:0007017	microtubule-based process	BP	299	150	88	0.000798591948281451	0.999954613552236	1	1
GO:0042558	pteridine-containing compound metabolic process	BP	21	3	16	0.998283087439909	0.000806306971790138	1	1
GO:1904019	epithelial cell apoptotic process	BP	46	30	12	0.000811848249341556	0.983208477727496	1	1
GO:0017017	MAP kinase tyrosine/serine/threonine phosphatase activity	MF	8	8	0	0.000815423038887726	1	1	1
GO:0101031	chaperone complex	CC	14	12	1	0.000815600649966798	0.999211540304559	1	1
GO:1902692	regulation of neuroblast proliferation	BP	14	12	2	0.000815600649966798	0.991850162437514	1	1
GO:0045214	sarcomere organization	BP	14	12	2	0.000815600649966798	0.991850162437514	1	1
GO:0044463	cell projection part	CC	598	283	212	0.000829523823396246	0.991597065948087	1	1
GO:0120038	plasma membrane bounded cell projection part	CC	598	283	212	0.000829523823396246	0.991597065948087	1	1
GO:0046824	positive regulation of nucleocytoplasmic transport	BP	33	23	7	0.000836700326077065	0.993355936324311	1	1
GO:0010332	response to gamma radiation	BP	33	23	7	0.000836700326077065	0.993355936324311	1	1
GO:0060996	dendritic spine development	BP	48	31	6	0.000853849184620268	0.999994056715539	1	1
GO:0044772	mitotic cell cycle phase transition	BP	169	90	41	0.000865772819736971	0.999995176558506	1	1
GO:0030003	cellular cation homeostasis	BP	238	86	119	0.952273657243254	0.000890407155819134	1	1
GO:0009628	response to abiotic stimulus	BP	569	270	229	0.000894607290220443	0.454947923047359	1	1
GO:0016831	carboxy-lyase activity	MF	16	1	13	0.999794433721585	0.000912411507286019	1	1
GO:0042744	hydrogen peroxide catabolic process	BP	16	2	13	0.997488336263799	0.000912411507286019	1	1
GO:0036442	proton-exporting ATPase activity	MF	16	2	13	0.997488336263799	0.000912411507286019	1	1
GO:0048609	multicellular organismal reproductive process	BP	313	156	107	0.000914450919840017	0.986014950872534	1	1
GO:0055082	cellular chemical homeostasis	BP	324	123	157	0.893493216967857	0.000914646696130071	1	1
GO:0016441	posttranscriptional gene silencing	BP	35	24	5	0.000932414539343281	0.999784147858028	1	1
GO:0030057	desmosome	CC	11	10	1	0.000948196820118592	0.996349243304621	1	1
GO:0045095	keratin filament	CC	11	10	0	0.000948196820118592	1	1	1
GO:0033993	response to lipid	BP	515	246	211	0.000952448958735365	0.326212560743275	1	1
GO:0003700	DNA-binding transcription factor activity	MF	300	150	93	0.000958429673594866	0.999569710590769	1	1
GO:1901701	cellular response to oxygen-containing compound	BP	531	253	203	0.000969797284323311	0.810402372817185	1	1
GO:0044456	synapse part	CC	398	194	130	0.000974920371250551	0.999127033010279	1	1
GO:0004674	protein serine/threonine kinase activity	MF	144	78	38	0.000979873972117887	0.999788656619056	1	1
GO:0005938	cell cortex	CC	123	68	30	0.000983695396523149	0.999913979613297	1	1
GO:0007160	cell-matrix adhesion	BP	90	52	31	0.00099745538676724	0.881461846992355	1	1
GO:0043583	ear development	BP	84	28	48	0.943501917588253	0.00100625140901677	1	1
GO:0032872	regulation of stress-activated MAPK cascade	BP	88	51	26	0.00101033200090689	0.984044756773555	1	1
GO:0070302	regulation of stress-activated protein kinase signaling cascade	BP	88	51	26	0.00101033200090689	0.984044756773555	1	1
GO:0006403	RNA localization	BP	86	50	16	0.00102222753830547	0.99999436671748	1	1
GO:0008585	female gonad development	BP	62	38	18	0.0010357098802969	0.972669221460155	1	1
GO:0030427	site of polarized growth	CC	82	48	19	0.00104258084699269	0.999586415633854	1	1
GO:1990234	transferase complex	CC	356	175	109	0.00104849370598287	0.999924690162259	1	1
GO:0007411	axon guidance	BP	66	40	18	0.00105625610390711	0.9888341462257	1	1
GO:0097485	neuron projection guidance	BP	66	40	18	0.00105625610390711	0.9888341462257	1	1
GO:0070555	response to interleukin-1	BP	66	40	19	0.00105625610390711	0.978206470598288	1	1
GO:0050658	RNA transport	BP	68	41	15	0.0010622629687533	0.999462469600361	1	1
GO:0051236	establishment of RNA localization	BP	68	41	15	0.0010622629687533	0.999462469600361	1	1
GO:0050657	nucleic acid transport	BP	68	41	15	0.0010622629687533	0.999462469600361	1	1
GO:0008406	gonad development	BP	117	65	39	0.00106229371156313	0.942534516669038	1	1
GO:0044448	cell cortex part	CC	76	45	12	0.00106243794315594	0.999998858178359	1	1
GO:0006935	chemotaxis	BP	187	98	63	0.00106379431443163	0.968292255581421	1	1
GO:0007369	gastrulation	BP	70	42	26	0.00106569299447479	0.724705643632412	1	1
GO:0031032	actomyosin structure organization	BP	72	43	18	0.00106674102830929	0.997442801405004	1	1
GO:0018205	peptidyl-lysine modification	BP	138	75	45	0.00107243051908975	0.969915875958872	1	1
GO:0098772	molecular function regulator	MF	575	272	214	0.00107941397577045	0.924112346380418	1	1
GO:0019953	sexual reproduction	BP	272	137	88	0.00108083653913939	0.996473588819476	1	1
GO:0098687	chromosomal region	CC	115	64	17	0.00108900520385602	0.999999999228765	1	1
GO:0005615	extracellular space	CC	440	178	207	0.635430803015085	0.00108974366018795	1	1
GO:0070372	regulation of ERK1 and ERK2 cascade	BP	136	74	45	0.00110473496626713	0.959814429175964	1	1
GO:0007548	sex differentiation	BP	136	74	48	0.00110473496626713	0.886374817706999	1	1
GO:0035097	histone methyltransferase complex	CC	39	26	8	0.00110549774219792	0.997137341100203	1	1
GO:0097164	ammonium ion metabolic process	BP	76	23	44	0.981401265347358	0.00111572855109324	1	1
GO:0005506	iron ion binding	MF	76	27	44	0.868171401107508	0.00111572855109324	1	1
GO:0009142	nucleoside triphosphate biosynthetic process	BP	76	26	44	0.912622753613752	0.00111572855109324	1	1
GO:0031060	regulation of histone methylation	BP	28	20	6	0.0011318079025441	0.988789035177559	1	1
GO:1901879	regulation of protein depolymerization	BP	28	20	4	0.0011318079025441	0.999286394457034	1	1
GO:0000959	mitochondrial RNA metabolic process	BP	25	5	18	0.993077028380168	0.00116074591523412	1	1
GO:0000187	activation of MAPK activity	BP	41	27	8	0.00118177732898156	0.998529260039875	1	1
GO:0030042	actin filament depolymerization	BP	21	16	2	0.00118292762339947	0.999669464761676	1	1
GO:0060170	ciliary membrane	CC	21	16	4	0.00118292762339947	0.98890694096236	1	1
GO:0031331	positive regulation of cellular catabolic process	BP	166	88	57	0.00118436082155238	0.942844122232389	1	1
GO:0005576	extracellular region	CC	611	251	280	0.527629235994107	0.00119098522840975	1	1
GO:0090130	tissue migration	BP	130	71	44	0.00120596989618755	0.937036916490172	1	1
GO:0030155	regulation of cell adhesion	BP	277	139	99	0.00120809318598148	0.935991906964991	1	1
GO:0009145	purine nucleoside triphosphate biosynthetic process	BP	68	24	40	0.866275152591522	0.00121243452248815	1	1
GO:0033002	muscle cell proliferation	BP	105	59	37	0.00122447000324604	0.862647562100529	1	1
GO:0005741	mitochondrial outer membrane	CC	66	20	39	0.974378342302574	0.00123292990330549	1	1
GO:0048598	embryonic morphogenesis	BP	242	123	85	0.00124096508187755	0.948346327264908	1	1
GO:0015144	carbohydrate transmembrane transporter activity	MF	18	3	14	0.993689068963394	0.0012421418922648	1	1
GO:0032504	multicellular organism reproduction	BP	317	157	109	0.00124837829793288	0.983662425472172	1	1
GO:0043177	organic acid binding	MF	93	30	52	0.969687446051596	0.00124997106074646	1	1
GO:0034502	protein localization to chromosome	BP	43	28	5	0.00125088885769296	0.999991889390384	1	1
GO:0006754	ATP biosynthetic process	BP	64	24	38	0.763282685778076	0.00125137665322007	1	1
GO:0046496	nicotinamide nucleotide metabolic process	BP	64	22	38	0.891772647590599	0.00125137665322007	1	1
GO:0019362	pyridine nucleotide metabolic process	BP	64	22	38	0.891772647590599	0.00125137665322007	1	1
GO:0120035	regulation of plasma membrane bounded cell projection organization	BP	306	152	94	0.00126785297076183	0.999741702978147	1	1
GO:0007339	binding of sperm to zona pellucida	BP	16	13	1	0.00127064303891112	0.999716303894359	1	1
GO:0035329	hippo signaling	BP	16	13	0	0.00127064303891112	1	1	1
GO:0035036	sperm-egg recognition	BP	16	13	1	0.00127064303891112	0.999716303894359	1	1
GO:0019751	polyol metabolic process	BP	48	11	30	0.997572779845332	0.00127763228435701	1	1
GO:0047617	acyl-CoA hydrolase activity	MF	13	1	11	0.998988296689246	0.00128498898469665	1	1
GO:0005326	neurotransmitter transporter activity	MF	13	2	11	0.989772969619742	0.00128498898469665	1	1
GO:0042330	taxis	BP	190	99	65	0.00128956669307918	0.957169409165807	1	1
GO:0045834	positive regulation of lipid metabolic process	BP	58	19	35	0.925938363210256	0.0012908716323727	1	1
GO:0010658	striated muscle cell apoptotic process	BP	30	21	7	0.00129271984842358	0.982707650701044	1	1
GO:0016836	hydro-lyase activity	MF	27	6	19	0.988607946140056	0.00131899459439387	1	1
GO:0042743	hydrogen peroxide metabolic process	BP	27	6	19	0.988607946140056	0.00131899459439387	1	1
GO:0046983	protein dimerization activity	MF	572	226	263	0.806335406728347	0.00132784420394862	1	1
GO:0051493	regulation of cytoskeleton organization	BP	214	110	58	0.00133618517433381	0.999974824669831	1	1
GO:0046434	organophosphate catabolic process	BP	89	29	50	0.962007559561881	0.00133686804892549	1	1
GO:0007264	small GTPase mediated signal transduction	BP	201	104	57	0.00134354343899955	0.999800986788562	1	1
GO:1901564	organonitrogen compound metabolic process	BP	2687	1086	1135	0.832599191288361	0.0013532723116947	1	1
GO:0010001	glial cell differentiation	BP	95	54	31	0.00135735149611988	0.943116444124119	1	1
GO:0044297	cell body	CC	302	150	104	0.0013670992306753	0.98059542866262	1	1
GO:0045137	development of primary sexual characteristics	BP	120	66	40	0.00138850793857325	0.944591552649156	1	1
GO:0098805	whole membrane	CC	542	199	250	0.986954666850839	0.00140410498227388	1	1
GO:0000375	RNA splicing, via transesterification reactions	BP	118	65	24	0.00142692724968704	0.999998557678661	1	1
GO:0000377	RNA splicing, via transesterification reactions with bulged adenosine as nucleophile	BP	118	65	24	0.00142692724968704	0.999998557678661	1	1
GO:0000398	mRNA splicing, via spliceosome	BP	118	65	24	0.00142692724968704	0.999998557678661	1	1
GO:0090068	positive regulation of cell cycle process	BP	89	51	19	0.00143122652364304	0.99994443444427	1	1
GO:0031346	positive regulation of cell projection organization	BP	184	96	54	0.00143497657379232	0.99903244694164	1	1
GO:0051129	negative regulation of cellular component organization	BP	289	144	86	0.00143742118144346	0.999903127410587	1	1
GO:0006354	DNA-templated transcription, elongation	BP	32	22	5	0.00144400609710121	0.999297019388743	1	1
GO:0035195	gene silencing by miRNA	BP	32	22	5	0.00144400609710121	0.999297019388743	1	1
GO:0036459	thiol-dependent ubiquitinyl hydrolase activity	MF	32	22	5	0.00144400609710121	0.999297019388743	1	1
GO:0101005	ubiquitinyl hydrolase activity	MF	32	22	5	0.00144400609710121	0.999297019388743	1	1
GO:0034329	cell junction assembly	BP	87	50	27	0.00145415088610638	0.966922872756357	1	1
GO:0098732	macromolecule deacylation	BP	51	32	12	0.00145690444732358	0.995706354321571	1	1
GO:0035601	protein deacylation	BP	51	32	12	0.00145690444732358	0.995706354321571	1	1
GO:0010761	fibroblast migration	BP	23	17	5	0.00146693304807609	0.980898673552755	1	1
GO:0002088	lens development in camera-type eye	BP	23	17	3	0.00146693304807609	0.998978096506976	1	1
GO:0042058	regulation of epidermal growth factor receptor signaling pathway	BP	23	17	3	0.00146693304807609	0.998978096506976	1	1
GO:0090311	regulation of protein deacetylation	BP	23	17	2	0.00146693304807609	0.999870602948007	1	1
GO:0016049	cell growth	BP	221	113	72	0.00147164997464604	0.990892169486848	1	1
GO:0030175	filopodium	CC	53	33	14	0.00149191457480267	0.98640556190097	1	1
GO:0016567	protein ubiquitination	BP	307	152	89	0.00150704707881966	0.999982245954703	1	1
GO:0030426	growth cone	CC	81	47	19	0.001515648062782	0.99945559499536	1	1
GO:0014013	regulation of gliogenesis	BP	57	35	18	0.00154439923870983	0.925282786395912	1	1
GO:0032535	regulation of cellular component size	BP	165	87	52	0.00155976659655371	0.990429492907912	1	1
GO:0005096	GTPase activator activity	MF	71	42	19	0.00158205910174262	0.992967221107945	1	1
GO:0007045	cell-substrate adherens junction assembly	BP	34	23	10	0.00158411660937153	0.926299862492261	1	1
GO:0048041	focal adhesion assembly	BP	34	23	10	0.00158411660937153	0.926299862492261	1	1
GO:0035194	posttranscriptional gene silencing by RNA	BP	34	23	5	0.00158411660937153	0.999678922394296	1	1
GO:1904035	regulation of epithelial cell apoptotic process	BP	34	23	8	0.00158411660937153	0.986144999157111	1	1
GO:0019783	ubiquitin-like protein-specific protease activity	MF	34	23	6	0.00158411660937153	0.998625741476485	1	1
GO:0042326	negative regulation of phosphorylation	BP	217	111	78	0.00158473248788726	0.901941608863015	1	1
GO:0051187	cofactor catabolic process	BP	31	6	21	0.997284747610147	0.00158658056097387	1	1
GO:1901987	regulation of cell cycle phase transition	BP	131	71	31	0.00158747591142014	0.999975350196851	1	1
GO:0006558	L-phenylalanine metabolic process	BP	7	0	7	1	0.0016144395167665	1	1
GO:0042613	MHC class II protein complex	CC	7	0	7	1	0.0016144395167665	1	1
GO:0006086	acetyl-CoA biosynthetic process from pyruvate	BP	7	0	7	1	0.0016144395167665	1	1
GO:0042895	antibiotic transmembrane transporter activity	MF	7	0	7	1	0.0016144395167665	1	1
GO:0009437	carnitine metabolic process	BP	7	0	7	1	0.0016144395167665	1	1
GO:0043562	cellular response to nitrogen levels	BP	7	0	7	1	0.0016144395167665	1	1
GO:0006995	cellular response to nitrogen starvation	BP	7	0	7	1	0.0016144395167665	1	1
GO:0061687	detoxification of inorganic compound	BP	7	0	7	1	0.0016144395167665	1	1
GO:1902221	erythrose 4-phosphate/phosphoenolpyruvate family amino acid metabolic process	BP	7	0	7	1	0.0016144395167665	1	1
GO:0006544	glycine metabolic process	BP	7	0	7	1	0.0016144395167665	1	1
GO:0005742	mitochondrial outer membrane translocase complex	CC	7	0	7	1	0.0016144395167665	1	1
GO:0000276	mitochondrial proton-transporting ATP synthase complex, coupling factor F(o)	CC	7	0	7	1	0.0016144395167665	1	1
GO:0005344	oxygen carrier activity	MF	7	0	7	1	0.0016144395167665	1	1
GO:0051920	peroxiredoxin activity	MF	7	0	7	1	0.0016144395167665	1	1
GO:0045723	positive regulation of fatty acid biosynthetic process	BP	7	0	7	1	0.0016144395167665	1	1
GO:0015651	quaternary ammonium group transmembrane transporter activity	MF	7	0	7	1	0.0016144395167665	1	1
GO:0050909	sensory perception of taste	BP	7	0	7	1	0.0016144395167665	1	1
GO:0046146	tetrahydrobiopterin metabolic process	BP	7	0	7	1	0.0016144395167665	1	1
GO:0045239	tricarboxylic acid cycle enzyme complex	CC	7	0	7	1	0.0016144395167665	1	1
GO:0004806	triglyceride lipase activity	MF	7	0	7	1	0.0016144395167665	1	1
GO:0031307	integral component of mitochondrial outer membrane	CC	10	1	9	0.995024987832181	0.00164635057795305	1	1
GO:0031306	intrinsic component of mitochondrial outer membrane	CC	10	1	9	0.995024987832181	0.00164635057795305	1	1
GO:0098799	outer mitochondrial membrane protein complex	CC	10	1	9	0.995024987832181	0.00164635057795305	1	1
GO:0019825	oxygen binding	MF	10	1	9	0.995024987832181	0.00164635057795305	1	1
GO:0046933	proton-transporting ATP synthase activity, rotational mechanism	MF	10	0	9	1	0.00164635057795305	1	1
GO:0046689	response to mercury ion	BP	10	0	9	1	0.00164635057795305	1	1
GO:0010648	negative regulation of cell communication	BP	542	256	199	0.00167466125040437	0.949531084028815	1	1
GO:0034097	response to cytokine	BP	368	179	130	0.00170486417889819	0.972371217168169	1	1
GO:0034333	adherens junction assembly	BP	36	24	11	0.00171214538279364	0.908961179172462	1	1
GO:0000784	nuclear chromosome, telomeric region	CC	36	24	7	0.00171214538279364	0.99757227501154	1	1
GO:0000188	inactivation of MAPK activity	BP	13	11	1	0.00171766405112304	0.99868572759977	1	1
GO:0008139	nuclear localization sequence binding	MF	13	11	0	0.00171766405112304	1	1	1
GO:0051569	regulation of histone H3-K4 methylation	BP	13	11	2	0.00171766405112304	0.987294118128535	1	1
GO:0009896	positive regulation of catabolic process	BP	187	97	68	0.00173080965180239	0.861592894437199	1	1
GO:0001706	endoderm formation	BP	25	18	7	0.00174185260406063	0.925918014495726	1	1
GO:0070198	protein localization to chromosome, telomeric region	BP	18	14	1	0.00175012135050204	0.99989795900082	1	1
GO:0051345	positive regulation of hydrolase activity	BP	268	134	93	0.00175119821464711	0.968350931747828	1	1
GO:0001817	regulation of cytokine production	BP	235	119	75	0.00175331982514369	0.995979851576078	1	1
GO:0042490	mechanoreceptor differentiation	BP	35	8	23	0.993008880175796	0.00178653020863672	1	1
GO:0070013	intracellular organelle lumen	CC	1840	811	694	0.00179822834672829	0.988288124262566	1	1
GO:0031974	membrane-enclosed lumen	CC	1840	811	694	0.00179822834672829	0.988288124262566	1	1
GO:0043233	organelle lumen	CC	1840	811	694	0.00179822834672829	0.988288124262566	1	1
GO:0009206	purine ribonucleoside triphosphate biosynthetic process	BP	67	24	39	0.844414979433959	0.00182539375344369	1	1
GO:1900182	positive regulation of protein localization to nucleus	BP	38	25	11	0.00182767692623217	0.942364292749321	1	1
GO:0044452	nucleolar part	CC	98	55	29	0.0018343569430444	0.987598518730779	1	1
GO:0006767	water-soluble vitamin metabolic process	BP	22	2	16	0.999860772997376	0.00186092474699446	1	1
GO:0043588	skin development	BP	96	54	27	0.00187590178555072	0.994348288222481	1	1
GO:0099131	ATP hydrolysis coupled ion transmembrane transport	BP	15	2	12	0.995973314622336	0.00188079879567165	1	1
GO:0090662	ATP hydrolysis coupled transmembrane transport	BP	15	2	12	0.995973314622336	0.00188079879567165	1	1
GO:0006730	one-carbon metabolic process	BP	15	1	12	0.999650302630473	0.00188079879567165	1	1
GO:0042592	homeostatic process	BP	783	324	351	0.456103201600979	0.00188620334506531	1	1
GO:0070925	organelle assembly	BP	324	159	100	0.0019111827003847	0.999781913559967	1	1
GO:0000075	cell cycle checkpoint	BP	94	53	25	0.00191719541093051	0.997681624536625	1	1
GO:0001933	negative regulation of protein phosphorylation	BP	194	100	68	0.00192771682243863	0.931750231250296	1	1
GO:0070887	cellular response to chemical stimulus	BP	1206	542	490	0.00193513272122266	0.307553098540166	1	1
GO:0012505	endomembrane system	CC	1519	675	585	0.00194169903550787	0.903144151500649	1	1
GO:0010721	negative regulation of cell development	BP	136	73	43	0.00194332171874651	0.982667243642223	1	1
GO:0010976	positive regulation of neuron projection development	BP	136	73	36	0.00194332171874651	0.999673143973237	1	1
GO:0071229	cellular response to acid chemical	BP	117	64	41	0.00195331640886263	0.882570614182154	1	1
GO:0000981	DNA-binding transcription factor activity, RNA polymerase II-specific	MF	229	116	69	0.00196176133578499	0.999304107899696	1	1
GO:0043492	ATPase activity, coupled to movement of substances	MF	59	17	35	0.9821679323098	0.0019667000272291	1	1
GO:0050954	sensory perception of mechanical stimulus	BP	59	17	35	0.9821679323098	0.0019667000272291	1	1
GO:0031498	chromatin disassembly	BP	7	7	0	0.00198493537818206	1	1	1
GO:0046527	glucosyltransferase activity	MF	7	7	0	0.00198493537818206	1	1	1
GO:0045793	positive regulation of cell size	BP	7	7	0	0.00198493537818206	1	1	1
GO:1905564	positive regulation of vascular endothelial cell proliferation	BP	7	7	0	0.00198493537818206	1	1	1
GO:0000346	transcription export complex	CC	7	7	0	0.00198493537818206	1	1	1
GO:0032040	small-subunit processome	CC	27	19	5	0.00200157926323893	0.995360700143642	1	1
GO:0006360	transcription by RNA polymerase I	BP	27	19	4	0.00200157926323893	0.998929669957795	1	1
GO:0001525	angiogenesis	BP	216	110	82	0.00201439153501851	0.748447603707626	1	1
GO:0007589	body fluid secretion	BP	55	18	33	0.922152199738917	0.0020158447574503	1	1
GO:0006633	fatty acid biosynthetic process	BP	55	16	33	0.976847660769945	0.0020158447574503	1	1
GO:1901568	fatty acid derivative metabolic process	BP	51	14	31	0.985406227329485	0.0020434545880784	1	1
GO:0035270	endocrine system development	BP	44	28	11	0.00210004676403846	0.987571229578858	1	1
GO:0090545	CHD-type complex	CC	10	9	0	0.00211136671017368	1	1	1
GO:0016581	NuRD complex	CC	10	9	0	0.00211136671017368	1	1	1
GO:0051570	regulation of histone H3-K9 methylation	BP	10	9	0	0.00211136671017368	1	1	1
GO:0001816	cytokine production	BP	258	129	84	0.00211434625407434	0.994681920397308	1	1
GO:0000978	RNA polymerase II proximal promoter sequence-specific DNA binding	MF	162	85	47	0.00211690447620178	0.998677120183458	1	1
GO:0044275	cellular carbohydrate catabolic process	BP	24	6	17	0.968859010664962	0.00213077606399121	1	1
GO:0007265	Ras protein signal transduction	BP	175	91	48	0.00214853766286134	0.99982583282303	1	1
GO:0048471	perinuclear region of cytoplasm	CC	298	147	104	0.00215528656588286	0.970183077951278	1	1
GO:0000781	chromosome, telomeric region	CC	46	29	8	0.00216738899219687	0.99974127199363	1	1
GO:0030001	metal ion transport	BP	311	114	149	0.955876653647155	0.00218288413662033	1	1
GO:0010631	epithelial cell migration	BP	128	69	44	0.00220701367578585	0.918318120057153	1	1
GO:0090132	epithelium migration	BP	128	69	44	0.00220701367578585	0.918318120057153	1	1
GO:0018210	peptidyl-threonine modification	BP	48	30	10	0.00222396188613217	0.998565514479273	1	1
GO:0018107	peptidyl-threonine phosphorylation	BP	48	30	10	0.00222396188613217	0.998565514479273	1	1
GO:0030686	90S preribosome	CC	20	15	3	0.0022268868445944	0.996366564843862	1	1
GO:0021954	central nervous system neuron development	BP	20	15	3	0.0022268868445944	0.996366564843862	1	1
GO:0051568	histone H3-K4 methylation	BP	20	15	4	0.0022268868445944	0.983932766828909	1	1
GO:0009303	rRNA transcription	BP	20	15	3	0.0022268868445944	0.996366564843862	1	1
GO:0097237	cellular response to toxic substance	BP	149	55	77	0.873579729872979	0.0022373633463027	1	1
GO:0010494	cytoplasmic stress granule	CC	29	20	5	0.00224222696226822	0.997789007398071	1	1
GO:0007498	mesoderm development	BP	29	20	8	0.00224222696226822	0.94260583747565	1	1
GO:0002039	p53 binding	MF	29	20	5	0.00224222696226822	0.997789007398071	1	1
GO:0048008	platelet-derived growth factor receptor signaling pathway	BP	29	20	5	0.00224222696226822	0.997789007398071	1	1
GO:0032446	protein modification by small protein conjugation	BP	334	163	96	0.00226623774546082	0.999994942176939	1	1
GO:0016787	hydrolase activity	MF	1048	406	461	0.958464094357161	0.00227278985328914	1	1
GO:0051648	vesicle localization	BP	105	58	28	0.00230780637077289	0.998496899887918	1	1
GO:0003712	transcription coregulator activity	MF	184	95	60	0.00231436009391857	0.984334142144726	1	1
GO:1901699	cellular response to nitrogen compound	BP	294	145	106	0.00232366922796419	0.926827226996857	1	1
GO:0046660	female sex differentiation	BP	70	41	21	0.00232595372343905	0.968118818792889	1	1
GO:0010634	positive regulation of epithelial cell migration	BP	70	41	24	0.00232595372343905	0.863199965232593	1	1
GO:0021987	cerebral cortex development	BP	54	33	15	0.00233584431921871	0.977723503020961	1	1
GO:1900180	regulation of protein localization to nucleus	BP	54	33	17	0.00233584431921871	0.92291820947214	1	1
GO:0098693	regulation of synaptic vesicle cycle	BP	56	34	15	0.00235616524786101	0.98619172992347	1	1
GO:0007416	synapse assembly	BP	56	34	12	0.00235616524786101	0.99902214716171	1	1
GO:0005509	calcium ion binding	MF	219	111	77	0.00236578563694014	0.93851070929176	1	1
GO:0051353	positive regulation of oxidoreductase activity	BP	26	6	18	0.983952418319469	0.00236865010626778	1	1
GO:0046545	development of primary female sexual characteristics	BP	64	38	19	0.00237009653306835	0.966819220843065	1	1
GO:0006066	alcohol metabolic process	BP	134	45	70	0.971113871380706	0.00243188007710164	1	1
GO:0007600	sensory perception	BP	134	42	70	0.992765935986537	0.00243188007710164	1	1
GO:0030246	carbohydrate binding	MF	93	31	51	0.951317649733602	0.00244424007585247	1	1
GO:0042417	dopamine metabolic process	BP	17	3	13	0.990361074674899	0.00245663108955508	1	1
GO:0000038	very long-chain fatty acid metabolic process	BP	17	3	13	0.990361074674899	0.00245663108955508	1	1
GO:1902117	positive regulation of organelle assembly	BP	31	21	6	0.00246157512464373	0.995982093967424	1	1
GO:0032970	regulation of actin filament-based process	BP	167	87	49	0.00248031922810916	0.998456696344098	1	1
GO:0009201	ribonucleoside triphosphate biosynthetic process	BP	72	26	41	0.839055508971453	0.00250214582693781	1	1
GO:0023057	negative regulation of signaling	BP	543	255	199	0.00251752552179432	0.953090001405866	1	1
GO:0040019	positive regulation of embryonic development	BP	15	12	2	0.00254431811707736	0.994794713584332	1	1
GO:1904037	positive regulation of epithelial cell apoptotic process	BP	15	12	2	0.00254431811707736	0.994794713584332	1	1
GO:0060966	regulation of gene silencing by RNA	BP	15	12	1	0.00254431811707736	0.999527027927432	1	1
GO:0060147	regulation of posttranscriptional gene silencing	BP	15	12	1	0.00254431811707736	0.999527027927432	1	1
GO:0044454	nuclear chromosome part	CC	215	109	62	0.00254986638121998	0.999774754719561	1	1
GO:0007015	actin filament organization	BP	165	86	53	0.00257078994639076	0.985258848157084	1	1
GO:0000987	proximal promoter sequence-specific DNA binding	MF	165	86	48	0.00257078994639076	0.998698941631859	1	1
GO:0033267	axon part	CC	178	92	56	0.00258221727557671	0.992759403345953	1	1
GO:0042221	response to chemical	BP	1717	757	712	0.0026119334712416	0.0749371064347829	1	1
GO:0071496	cellular response to external stimulus	BP	202	103	74	0.00261461663664139	0.85213220716985	1	1
GO:0099003	vesicle-mediated transport in synapse	BP	95	53	26	0.00262366511295347	0.996329698556472	1	1
GO:0031965	nuclear membrane	CC	116	63	36	0.00265669909061739	0.981928023976541	1	1
GO:0008026	ATP-dependent helicase activity	MF	33	22	3	0.00265861763914952	0.999987757139625	1	1
GO:0070035	purine NTP-dependent helicase activity	MF	33	22	3	0.00265861763914952	0.999987757139625	1	1
GO:0009988	cell-cell recognition	BP	22	16	4	0.00268287140367419	0.992389015712438	1	1
GO:0044420	extracellular matrix component	CC	22	16	5	0.00268287140367419	0.973237604587013	1	1
GO:0043242	negative regulation of protein complex disassembly	BP	22	16	4	0.00268287140367419	0.992389015712438	1	1
GO:0042307	positive regulation of protein import into nucleus	BP	22	16	5	0.00268287140367419	0.973237604587013	1	1
GO:0032784	regulation of DNA-templated transcription, elongation	BP	22	16	3	0.00268287140367419	0.99843417545578	1	1
GO:0051234	establishment of localization	BP	1756	720	752	0.561745100826637	0.00271628939250608	1	1
GO:0001659	temperature homeostasis	BP	87	27	48	0.980417261756568	0.00274373526124561	1	1
GO:0071222	cellular response to lipopolysaccharide	BP	91	51	33	0.00275212708787936	0.795445407479734	1	1
GO:0008519	ammonium transmembrane transporter activity	MF	12	2	10	0.983815977230235	0.00275417783315778	1	1
GO:0009081	branched-chain amino acid metabolic process	BP	12	1	10	0.998279425376207	0.00275417783315778	1	1
GO:0031231	intrinsic component of peroxisomal membrane	CC	12	1	10	0.998279425376207	0.00275417783315778	1	1
GO:0009416	response to light stimulus	BP	112	61	30	0.00282114523796691	0.998784991397203	1	1
GO:0034660	ncRNA metabolic process	BP	253	126	73	0.00283372432212082	0.999927257818222	1	1
GO:0042493	response to drug	BP	602	256	273	0.248170298962238	0.00283444468766398	1	1
GO:0060113	inner ear receptor cell differentiation	BP	32	7	21	0.993626037375433	0.00288894428379063	1	1
GO:0099568	cytoplasmic region	CC	196	100	58	0.00292385767738587	0.999106705115199	1	1
GO:0099504	synaptic vesicle cycle	BP	85	48	22	0.00294298775247637	0.997781910172637	1	1
GO:0019674	NAD metabolic process	BP	19	4	14	0.981946454044987	0.00298502022847093	1	1
GO:0046503	glycerolipid catabolic process	BP	19	4	14	0.981946454044987	0.00298502022847093	1	1
GO:0007031	peroxisome organization	BP	19	2	14	0.99940192505046	0.00298502022847093	1	1
GO:0000932	P-body	CC	37	24	11	0.0029858149863833	0.927290700741807	1	1
GO:0016575	histone deacetylation	BP	37	24	8	0.0029858149863833	0.994533578634136	1	1
GO:0050772	positive regulation of axonogenesis	BP	37	24	7	0.0029858149863833	0.998281304166267	1	1
GO:0001910	regulation of leukocyte mediated cytotoxicity	BP	37	24	4	0.0029858149863833	0.999983878857363	1	1
GO:0032259	methylation	BP	142	75	46	0.00299872860346094	0.974936137187155	1	1
GO:0042803	protein homodimerization activity	MF	380	151	178	0.732301436381287	0.00300509241284485	1	1
GO:0010948	negative regulation of cell cycle process	BP	106	58	25	0.00308095252266543	0.999884534627186	1	1
GO:0006511	ubiquitin-dependent protein catabolic process	BP	269	133	86	0.00308263826755537	0.997552431652925	1	1
GO:0030234	enzyme regulator activity	MF	363	175	130	0.00309933621117713	0.956099974987608	1	1
GO:1902903	regulation of supramolecular fiber organization	BP	140	74	40	0.00310389015314172	0.998220218609187	1	1
GO:0006305	DNA alkylation	BP	24	17	4	0.00310691780575915	0.996476938619998	1	1
GO:0006306	DNA methylation	BP	24	17	4	0.00310691780575915	0.996476938619998	1	1
GO:0035987	endodermal cell differentiation	BP	24	17	7	0.00310691780575915	0.903374226571979	1	1
GO:0016574	histone ubiquitination	BP	24	17	2	0.00310691780575915	0.999919257327231	1	1
GO:1904591	positive regulation of protein import	BP	24	17	6	0.00310691780575915	0.959752266223128	1	1
GO:0060968	regulation of gene silencing	BP	24	17	4	0.00310691780575915	0.996476938619998	1	1
GO:0005048	signal sequence binding	MF	24	17	5	0.00310691780575915	0.986463517586867	1	1
GO:0001676	long-chain fatty acid metabolic process	BP	38	10	24	0.980983289529941	0.00315583707391799	1	1
GO:0071216	cellular response to biotic stimulus	BP	104	57	37	0.00317088531407584	0.845120913013096	1	1
GO:0010632	regulation of epithelial cell migration	BP	104	57	35	0.00317088531407584	0.923172402877149	1	1
GO:1901988	negative regulation of cell cycle phase transition	BP	77	44	19	0.00318385607475329	0.998418299098657	1	1
GO:0043254	regulation of protein complex assembly	BP	179	92	52	0.0031985829773038	0.99916861242421	1	1
GO:0006081	cellular aldehyde metabolic process	BP	40	10	25	0.989366984775659	0.00319963419444595	1	1
GO:0044344	cellular response to fibroblast growth factor stimulus	BP	41	26	14	0.0032287274415899	0.820514034950971	1	1
GO:0035326	enhancer binding	MF	41	26	7	0.0032287274415899	0.999586338760289	1	1
GO:0072330	monocarboxylic acid biosynthetic process	BP	109	41	58	0.801930288860569	0.00323408852862908	1	1
GO:0031461	cullin-RING ubiquitin ligase complex	CC	75	43	15	0.00323953625795002	0.999936446429798	1	1
GO:0046483	heterocycle metabolic process	BP	2120	925	782	0.00325479572270195	0.999679687534737	1	1
GO:0048024	regulation of mRNA splicing, via spliceosome	BP	43	27	6	0.00332141204897856	0.99995557774106	1	1
GO:0009612	response to mechanical stimulus	BP	136	72	50	0.00332463904269502	0.802177550254286	1	1
GO:0071354	cellular response to interleukin-6	BP	17	13	3	0.00336270213018708	0.987600250527364	1	1
GO:0032007	negative regulation of TOR signaling	BP	17	13	3	0.00336270213018708	0.987600250527364	1	1
GO:0061614	pri-miRNA transcription by RNA polymerase II	BP	17	13	2	0.00336270213018708	0.997899573476346	1	1
GO:0030834	regulation of actin filament depolymerization	BP	17	13	1	0.00336270213018708	0.999829849545485	1	1
GO:0006110	regulation of glycolytic process	BP	17	13	4	0.00336270213018708	0.953272939228881	1	1
GO:0017145	stem cell division	BP	17	13	3	0.00336270213018708	0.987600250527364	1	1
GO:0019941	modification-dependent protein catabolic process	BP	274	135	89	0.003385014806008	0.99607635066175	1	1
GO:0061013	regulation of mRNA catabolic process	BP	45	28	8	0.00339667373760685	0.999630953001976	1	1
GO:0072089	stem cell proliferation	BP	45	28	14	0.00339667373760685	0.915746052300847	1	1
GO:0003714	transcription corepressor activity	MF	67	39	15	0.00343126688332697	0.999280172068222	1	1
GO:0009124	nucleoside monophosphate biosynthetic process	BP	92	36	50	0.689578094803427	0.00343636655665582	1	1
GO:0030199	collagen fibril organization	BP	26	18	6	0.00349281538872055	0.978451198097552	1	1
GO:0097517	contractile actin filament bundle	CC	26	18	6	0.00349281538872055	0.978451198097552	1	1
GO:2001169	regulation of ATP biosynthetic process	BP	26	18	8	0.00349281538872055	0.877592922731016	1	1
GO:0001725	stress fiber	CC	26	18	6	0.00349281538872055	0.978451198097552	1	1
GO:0051494	negative regulation of cytoskeleton organization	BP	51	31	12	0.00353140396984365	0.995706354321571	1	1
GO:0046330	positive regulation of JNK cascade	BP	51	31	12	0.00353140396984365	0.995706354321571	1	1
GO:0006259	DNA metabolic process	BP	391	187	109	0.00353298604513407	0.999999878017144	1	1
GO:0007030	Golgi organization	BP	59	35	14	0.00354530114619886	0.997223902386644	1	1
GO:0032874	positive regulation of stress-activated MAPK cascade	BP	59	35	16	0.00354530114619886	0.986047889613092	1	1
GO:0070304	positive regulation of stress-activated protein kinase signaling cascade	BP	59	35	16	0.00354530114619886	0.986047889613092	1	1
GO:0060589	nucleoside-triphosphatase regulator activity	MF	96	53	27	0.00354532688858936	0.994348288222481	1	1
GO:0070542	response to fatty acid	BP	53	32	17	0.00355028644497357	0.906991188229362	1	1
GO:0009887	animal organ morphogenesis	BP	373	179	137	0.00356956746891708	0.912345806911666	1	1
GO:0061157	mRNA destabilization	BP	12	10	1	0.00357600000524699	0.997809449948136	1	1
GO:0045954	positive regulation of natural killer cell mediated cytotoxicity	BP	12	10	0	0.00357600000524699	1	1	1
GO:0002717	positive regulation of natural killer cell mediated immunity	BP	12	10	0	0.00357600000524699	1	1	1
GO:0017085	response to insecticide	BP	12	10	2	0.00357600000524699	0.98028697022595	1	1
GO:0021700	developmental maturation	BP	115	62	38	0.00358969833500474	0.94842931920412	1	1
GO:0051650	establishment of vesicle localization	BP	94	52	25	0.00364208247560986	0.997681624536625	1	1
GO:0051099	positive regulation of binding	BP	94	52	25	0.00364208247560986	0.997681624536625	1	1
GO:0008047	enzyme activator activity	MF	171	88	60	0.00370743741853856	0.918439076247914	1	1
GO:0055065	metal ion homeostasis	BP	248	92	120	0.916697904836292	0.00373095127085757	1	1
GO:0009074	aromatic amino acid family catabolic process	BP	9	1	8	0.991541478306223	0.00374103369600962	1	1
GO:0071280	cellular response to copper ion	BP	9	1	8	0.991541478306223	0.00374103369600962	1	1
GO:0051184	cofactor transmembrane transporter activity	MF	9	1	8	0.991541478306223	0.00374103369600962	1	1
GO:0005310	dicarboxylic acid transmembrane transporter activity	MF	9	1	8	0.991541478306223	0.00374103369600962	1	1
GO:0006071	glycerol metabolic process	BP	9	0	8	1	0.00374103369600962	1	1
GO:0009070	serine family amino acid biosynthetic process	BP	9	0	8	1	0.00374103369600962	1	1
GO:0015991	ATP hydrolysis coupled proton transport	BP	14	2	11	0.993568942393669	0.00382370968793368	1	1
GO:0007618	mating	BP	14	3	11	0.966997132976184	0.00382370968793368	1	1
GO:1901618	organic hydroxy compound transmembrane transporter activity	MF	14	3	11	0.966997132976184	0.00382370968793368	1	1
GO:0009110	vitamin biosynthetic process	BP	14	0	11	1	0.00382370968793368	1	1
GO:0044728	DNA methylation or demethylation	BP	28	19	6	0.00383776324692802	0.988789035177559	1	1
GO:0010659	cardiac muscle cell apoptotic process	BP	28	19	7	0.00383776324692802	0.968330377906747	1	1
GO:0001912	positive regulation of leukocyte mediated cytotoxicity	BP	28	19	2	0.00383776324692802	0.9999879434422	1	1
GO:0010662	regulation of striated muscle cell apoptotic process	BP	28	19	7	0.00383776324692802	0.968330377906747	1	1
GO:0004843	thiol-dependent ubiquitin-specific protease activity	MF	28	19	5	0.00383776324692802	0.996789322962356	1	1
GO:0006368	transcription elongation from RNA polymerase II promoter	BP	28	19	4	0.00383776324692802	0.999286394457034	1	1
GO:0051539	4 iron, 4 sulfur cluster binding	MF	23	4	16	0.996249335225996	0.00385478419200948	1	1
GO:0009712	catechol-containing compound metabolic process	BP	23	6	16	0.957149999193794	0.00385478419200948	1	1
GO:0006584	catecholamine metabolic process	BP	23	6	16	0.957149999193794	0.00385478419200948	1	1
GO:1901570	fatty acid derivative biosynthetic process	BP	23	4	16	0.996249335225996	0.00385478419200948	1	1
GO:0050994	regulation of lipid catabolic process	BP	23	5	16	0.985574401521148	0.00385478419200948	1	1
GO:0048534	hematopoietic or lymphoid organ development	BP	333	161	117	0.00386398727455742	0.971158010702461	1	1
GO:0009156	ribonucleoside monophosphate biosynthetic process	BP	86	35	47	0.574045214565807	0.00388209589504409	1	1
GO:0048762	mesenchymal cell differentiation	BP	88	49	27	0.0039374983622584	0.972403472940838	1	1
GO:0022618	ribonucleoprotein complex assembly	BP	126	67	35	0.00394166713013185	0.998485185543463	1	1
GO:0034976	response to endoplasmic reticulum stress	BP	109	59	36	0.00394452210498449	0.944585487063446	1	1
GO:0043025	neuronal cell body	CC	255	126	90	0.00401381840324508	0.946633278641605	1	1
GO:0006559	L-phenylalanine catabolic process	BP	6	0	6	1	0.00404700357283677	1	1
GO:0072488	ammonium transmembrane transport	BP	6	0	6	1	0.00404700357283677	1	1
GO:0015301	anion:anion antiporter activity	MF	6	0	6	1	0.00404700357283677	1	1
GO:0016531	copper chaperone activity	MF	6	0	6	1	0.00404700357283677	1	1
GO:1902222	erythrose 4-phosphate/phosphoenolpyruvate family amino acid catabolic process	BP	6	0	6	1	0.00404700357283677	1	1
GO:0005833	hemoglobin complex	CC	6	0	6	1	0.00404700357283677	1	1
GO:0034551	mitochondrial respiratory chain complex III assembly	BP	6	0	6	1	0.00404700357283677	1	1
GO:0005343	organic acid:sodium symporter activity	MF	6	0	6	1	0.00404700357283677	1	1
GO:1901611	phosphatidylglycerol binding	MF	6	0	6	1	0.00404700357283677	1	1
GO:0017062	respiratory chain complex III assembly	BP	6	0	6	1	0.00404700357283677	1	1
GO:0010044	response to aluminum ion	BP	6	0	6	1	0.00404700357283677	1	1
GO:0006729	tetrahydrobiopterin biosynthetic process	BP	6	0	6	1	0.00404700357283677	1	1
GO:0006570	tyrosine metabolic process	BP	6	0	6	1	0.00404700357283677	1	1
GO:0046873	metal ion transmembrane transporter activity	MF	134	48	69	0.912247692830552	0.00413074741753127	1	1
GO:0003724	RNA helicase activity	MF	19	14	1	0.00413383673051987	0.999938810327638	1	1
GO:0008186	RNA-dependent ATPase activity	MF	19	14	1	0.00413383673051987	0.999938810327638	1	1
GO:0051057	positive regulation of small GTPase mediated signal transduction	BP	19	14	3	0.00413383673051987	0.994501495141619	1	1
GO:0000060	protein import into nucleus, translocation	BP	19	14	4	0.00413383673051987	0.97688694795377	1	1
GO:0032330	regulation of chondrocyte differentiation	BP	19	14	5	0.00413383673051987	0.929925127544215	1	1
GO:0032922	circadian regulation of gene expression	BP	30	20	6	0.00414124118995753	0.99431163441339	1	1
GO:0000779	condensed chromosome, centromeric region	CC	30	20	2	0.00414124118995753	0.999995377228131	1	1
GO:0008023	transcription elongation factor complex	CC	30	20	5	0.00414124118995753	0.998484481995008	1	1
GO:0098656	anion transmembrane transport	BP	82	27	45	0.950080347309139	0.00420397985965001	1	1
GO:0042180	cellular ketone metabolic process	BP	82	26	45	0.969856784563795	0.00420397985965001	1	1
GO:1901681	sulfur compound binding	MF	97	36	52	0.819317197719424	0.00420903820383595	1	1
GO:0022412	cellular process involved in reproduction in multicellular organism	BP	122	65	37	0.00421648116813607	0.989607210378258	1	1
GO:0008610	lipid biosynthetic process	BP	226	93	110	0.523890019934967	0.00424337872049	1	1
GO:0044265	cellular macromolecule catabolic process	BP	472	222	158	0.00428673410114681	0.998805775720721	1	1
GO:0050878	regulation of body fluid levels	BP	143	55	73	0.770107909957787	0.00429258761318349	1	1
GO:0006875	cellular metal ion homeostasis	BP	217	82	106	0.861538551283086	0.0042996977815127	1	1
GO:0098794	postsynapse	CC	271	133	88	0.00430603071789931	0.995944574418601	1	1
GO:0031334	positive regulation of protein complex assembly	BP	103	56	28	0.00432578867026922	0.99763920394696	1	1
GO:0099173	postsynapse organization	BP	80	45	21	0.00433494676947885	0.996469051121682	1	1
GO:0009127	purine nucleoside monophosphate biosynthetic process	BP	80	33	44	0.534448220619424	0.00437228921209876	1	1
GO:0009168	purine ribonucleoside monophosphate biosynthetic process	BP	80	33	44	0.534448220619424	0.00437228921209876	1	1
GO:0009719	response to endogenous stimulus	BP	774	353	318	0.00439557829306243	0.258144442115463	1	1
GO:0004722	protein serine/threonine phosphatase activity	MF	32	21	9	0.00440420690449759	0.942101625192705	1	1
GO:1903391	regulation of adherens junction organization	BP	32	21	10	0.00440420690449759	0.883596300604046	1	1
GO:0032147	activation of protein kinase activity	BP	101	55	29	0.00445864117837941	0.99317259559109	1	1
GO:0002520	immune system development	BP	352	169	121	0.00445865696347447	0.987912935836446	1	1
GO:0071417	cellular response to organonitrogen compound	BP	269	132	98	0.00447090968678555	0.896551260863676	1	1
GO:0051656	establishment of organelle localization	BP	185	94	50	0.00447619115323051	0.999926133371031	1	1
GO:0030695	GTPase regulator activity	MF	76	43	21	0.00452958918863578	0.991056222771693	1	1
GO:0010771	negative regulation of cell morphogenesis involved in differentiation	BP	34	22	7	0.00462853619374249	0.995225438552844	1	1
GO:0033523	histone H2B ubiquitination	BP	9	8	0	0.00465946832975786	1	1	1
GO:0048535	lymph node development	BP	9	8	1	0.00465946832975786	0.989862564303366	1	1
GO:0045742	positive regulation of epidermal growth factor receptor signaling pathway	BP	9	8	1	0.00465946832975786	0.989862564303366	1	1
GO:1905562	regulation of vascular endothelial cell proliferation	BP	9	8	1	0.00465946832975786	0.989862564303366	1	1
GO:0101023	vascular endothelial cell proliferation	BP	9	8	1	0.00465946832975786	0.989862564303366	1	1
GO:0033293	monocarboxylic acid binding	MF	29	7	19	0.982750185676684	0.00468730377985116	1	1
GO:0030016	myofibril	CC	72	41	19	0.0047169102669684	0.994462268355137	1	1
GO:0033157	regulation of intracellular protein transport	BP	97	53	29	0.00473266103124269	0.984973212083606	1	1
GO:0000062	fatty-acyl-CoA binding	MF	16	3	12	0.985368163132094	0.00478596066082855	1	1
GO:0009311	oligosaccharide metabolic process	BP	16	4	12	0.945754081933367	0.00478596066082855	1	1
GO:0005839	proteasome core complex	CC	16	0	12	1	0.00478596066082855	1	1
GO:0072348	sulfur compound transport	BP	16	3	12	0.985368163132094	0.00478596066082855	1	1
GO:0004298	threonine-type endopeptidase activity	MF	16	0	12	1	0.00478596066082855	1	1
GO:0070003	threonine-type peptidase activity	MF	16	0	12	1	0.00478596066082855	1	1
GO:0007093	mitotic cell cycle checkpoint	BP	70	40	19	0.00480643649693188	0.991105210978579	1	1
GO:0003073	regulation of systemic arterial blood pressure	BP	51	14	30	0.985406227329485	0.00480841813803076	1	1
GO:0071559	response to transforming growth factor beta	BP	114	61	37	0.00481798200605646	0.960454031169536	1	1
GO:0006607	NLS-bearing protein import into nucleus	BP	6	6	0	0.00483089838682313	1	1	1
GO:0016514	SWI/SNF complex	CC	6	6	0	0.00483089838682313	1	1	1
GO:0034511	U3 snoRNA binding	MF	6	6	0	0.00483089838682313	1	1	1
GO:0045294	alpha-catenin binding	MF	6	6	0	0.00483089838682313	1	1	1
GO:0031005	filamin binding	MF	6	6	0	0.00483089838682313	1	1	1
GO:0072393	microtubule anchoring at microtubule organizing center	BP	6	6	0	0.00483089838682313	1	1	1
GO:2000647	negative regulation of stem cell proliferation	BP	6	6	0	0.00483089838682313	1	1	1
GO:0006337	nucleosome disassembly	BP	6	6	0	0.00483089838682313	1	1	1
GO:0072216	positive regulation of metanephros development	BP	6	6	0	0.00483089838682313	1	1	1
GO:0033034	positive regulation of myeloid cell apoptotic process	BP	6	6	0	0.00483089838682313	1	1	1
GO:0033160	positive regulation of protein import into nucleus, translocation	BP	6	6	0	0.00483089838682313	1	1	1
GO:0014857	regulation of skeletal muscle cell proliferation	BP	6	6	0	0.00483089838682313	1	1	1
GO:0044417	translocation of molecules into host	BP	6	6	0	0.00483089838682313	1	1	1
GO:0051836	translocation of molecules into other organism involved in symbiotic interaction	BP	6	6	0	0.00483089838682313	1	1	1
GO:0005774	vacuolar membrane	CC	104	24	55	0.999969183631214	0.00483410247919812	1	1
GO:1901880	negative regulation of protein depolymerization	BP	21	15	4	0.0048367848975817	0.98890694096236	1	1
GO:0042269	regulation of natural killer cell mediated cytotoxicity	BP	21	15	2	0.0048367848975817	0.999669464761676	1	1
GO:0002715	regulation of natural killer cell mediated immunity	BP	21	15	2	0.0048367848975817	0.999669464761676	1	1
GO:0070670	response to interleukin-4	BP	21	15	4	0.0048367848975817	0.98890694096236	1	1
GO:0030515	snoRNA binding	MF	21	15	4	0.0048367848975817	0.98890694096236	1	1
GO:0009409	response to cold	BP	31	8	20	0.975470966579033	0.00485563852526365	1	1
GO:0001228	DNA-binding transcription activator activity, RNA polymerase II-specific	MF	129	68	39	0.00486628288237582	0.991725112770558	1	1
GO:0071826	ribonucleoprotein complex subunit organization	BP	129	68	36	0.00486628288237582	0.998493467504175	1	1
GO:0019902	phosphatase binding	MF	95	52	29	0.00487365696068276	0.978174530489021	1	1
GO:0001843	neural tube closure	BP	38	24	10	0.00497119451807093	0.973046444704285	1	1
GO:0060606	tube closure	BP	38	24	10	0.00497119451807093	0.973046444704285	1	1
GO:0031406	carboxylic acid binding	MF	89	30	48	0.939616771668766	0.00500176141486341	1	1
GO:0060537	muscle tissue development	BP	179	91	67	0.00501055414175779	0.778983592120954	1	1
GO:0071219	cellular response to molecule of bacterial origin	BP	93	51	34	0.00501716077117976	0.780285281690214	1	1
GO:0050779	RNA destabilization	BP	14	11	2	0.0050252298553626	0.991850162437514	1	1
GO:0044295	axonal growth cone	CC	14	11	2	0.0050252298553626	0.991850162437514	1	1
GO:0090504	epiboly	BP	14	11	1	0.0050252298553626	0.999211540304559	1	1
GO:0090505	epiboly involved in wound healing	BP	14	11	1	0.0050252298553626	0.999211540304559	1	1
GO:0060964	regulation of gene silencing by miRNA	BP	14	11	1	0.0050252298553626	0.999211540304559	1	1
GO:0044319	wound healing, spreading of cells	BP	14	11	1	0.0050252298553626	0.999211540304559	1	1
GO:0016835	carbon-oxygen lyase activity	MF	35	9	22	0.9813241563822	0.00506159133342997	1	1
GO:0033559	unsaturated fatty acid metabolic process	BP	43	14	26	0.904905150901652	0.00508945982333542	1	1
GO:1901657	glycosyl compound metabolic process	BP	72	23	40	0.958254374445262	0.00509217470968138	1	1
GO:0043632	modification-dependent macromolecule catabolic process	BP	281	137	93	0.00510943280187134	0.993285936409832	1	1
GO:0018958	phenol-containing compound metabolic process	BP	37	10	23	0.974814654759655	0.0051097333974562	1	1
GO:0030017	sarcomere	CC	62	36	15	0.00512026773066714	0.997066218815162	1	1
GO:0006626	protein targeting to mitochondrion	BP	39	9	24	0.99454402434741	0.00512768365935142	1	1
GO:0097060	synaptic membrane	CC	140	73	40	0.00514793897149112	0.998220218609187	1	1
GO:0070374	positive regulation of ERK1 and ERK2 cascade	BP	91	50	32	0.00516302998959398	0.851762635659671	1	1
GO:0005575	cellular_component	CC	6313	2597	2563	0.508794784156187	0.00517009363060658	1	1
GO:0071774	response to fibroblast growth factor	BP	42	26	14	0.00519077088522647	0.849778786154776	1	1
GO:0007584	response to nutrient	BP	155	60	78	0.757971691832495	0.0052089348810161	1	1
GO:0031674	I band	CC	44	27	10	0.00526122750153048	0.995068973990038	1	1
GO:0035023	regulation of Rho protein signal transduction	BP	46	28	10	0.00530889445268907	0.997316090395014	1	1
GO:0007281	germ cell development	BP	89	49	25	0.00531109419491901	0.99291264086993	1	1
GO:0050803	regulation of synapse structure or activity	BP	89	49	26	0.00531109419491901	0.986924423907604	1	1
GO:0043523	regulation of neuron apoptotic process	BP	108	58	33	0.00531690359243635	0.983555645667908	1	1
GO:0007276	gamete generation	BP	230	114	74	0.00531843793857113	0.994435977633081	1	1
GO:0007612	learning	BP	48	29	15	0.0053361537036682	0.918132864779547	1	1
GO:0001841	neural tube formation	BP	48	29	14	0.0053361537036682	0.955547302278965	1	1
GO:0010595	positive regulation of endothelial cell migration	BP	48	29	17	0.0053361537036682	0.783876060054468	1	1
GO:0005516	calmodulin binding	MF	52	31	13	0.00533812543307015	0.992132180508959	1	1
GO:0009566	fertilization	BP	52	31	13	0.00533812543307015	0.992132180508959	1	1
GO:0034708	methyltransferase complex	CC	52	31	13	0.00533812543307015	0.992132180508959	1	1
GO:0010657	muscle cell apoptotic process	BP	50	30	14	0.00534521746748602	0.97185622558484	1	1
GO:0032204	regulation of telomere maintenance	BP	50	30	8	0.00534521746748602	0.9999395556674	1	1
GO:0031050	dsRNA processing	BP	23	16	4	0.00546215907361271	0.994808035114476	1	1
GO:0070918	production of small RNA involved in gene silencing by RNA	BP	23	16	4	0.00546215907361271	0.994808035114476	1	1
GO:2000756	regulation of peptidyl-lysine acetylation	BP	23	16	6	0.00546215907361271	0.945657756310341	1	1
GO:0071345	cellular response to cytokine stimulus	BP	313	151	112	0.00558573627324067	0.945049226781235	1	1
GO:1901990	regulation of mitotic cell cycle phase transition	BP	121	64	30	0.00559418025955365	0.999857568050094	1	1
GO:0050679	positive regulation of epithelial cell proliferation	BP	85	47	27	0.00561296500057766	0.953056764458331	1	1
GO:0050807	regulation of synapse organization	BP	85	47	24	0.00561296500057766	0.99115962553891	1	1
GO:1901567	fatty acid derivative binding	MF	18	4	13	0.973721103232429	0.00561430300250977	1	1
GO:0060122	inner ear receptor cell stereocilium organization	BP	18	2	13	0.999032333914685	0.00561430300250977	1	1
GO:0031492	nucleosomal DNA binding	MF	18	1	13	0.999928984910325	0.00561430300250977	1	1
GO:0062012	regulation of small molecule metabolic process	BP	142	56	72	0.690506485969448	0.00562200301472284	1	1
GO:0050768	negative regulation of neurogenesis	BP	119	63	38	0.00579145266853488	0.972049017484012	1	1
GO:0051402	neuron apoptotic process	BP	119	63	38	0.00579145266853488	0.972049017484012	1	1
GO:0006974	cellular response to DNA damage stimulus	BP	311	150	85	0.00579518363172176	0.99999921932969	1	1
GO:0006103	2-oxoglutarate metabolic process	BP	11	1	9	0.997074138030709	0.00582387155182573	1	1
GO:0019400	alditol metabolic process	BP	11	1	9	0.997074138030709	0.00582387155182573	1	1
GO:0009713	catechol-containing compound biosynthetic process	BP	11	1	9	0.997074138030709	0.00582387155182573	1	1
GO:0042423	catecholamine biosynthetic process	BP	11	1	9	0.997074138030709	0.00582387155182573	1	1
GO:0005779	integral component of peroxisomal membrane	CC	11	1	9	0.997074138030709	0.00582387155182573	1	1
GO:0031907	microbody lumen	CC	11	1	9	0.997074138030709	0.00582387155182573	1	1
GO:0016638	oxidoreductase activity, acting on the CH-NH2 group of donors	MF	11	2	9	0.974533485846897	0.00582387155182573	1	1
GO:0005782	peroxisomal matrix	CC	11	1	9	0.997074138030709	0.00582387155182573	1	1
GO:0009404	toxin metabolic process	BP	11	2	9	0.974533485846897	0.00582387155182573	1	1
GO:1905114	cell surface receptor signaling pathway involved in cell-cell signaling	BP	193	97	65	0.00589098938871009	0.970457554175485	1	1
GO:0009607	response to biotic stimulus	BP	379	180	150	0.00595643397649396	0.578532799958408	1	1
GO:0045202	synapse	CC	516	240	176	0.00597258415768729	0.997949007694175	1	1
GO:0018108	peptidyl-tyrosine phosphorylation	BP	145	75	42	0.00598677560934449	0.997893373356377	1	1
GO:0008347	glial cell migration	BP	25	17	7	0.00600768135936849	0.925918014495726	1	1
GO:1903293	phosphatase complex	CC	25	17	5	0.00600768135936849	0.990470205291428	1	1
GO:0008287	protein serine/threonine phosphatase complex	CC	25	17	5	0.00600768135936849	0.990470205291428	1	1
GO:0008138	protein tyrosine/serine/threonine phosphatase activity	MF	25	17	6	0.00600768135936849	0.970436766768624	1	1
GO:1901184	regulation of ERBB signaling pathway	BP	25	17	5	0.00600768135936849	0.990470205291428	1	1
GO:0043270	positive regulation of ion transport	BP	118	42	61	0.908592473431691	0.00604258069194128	1	1
GO:0016740	transferase activity	MF	929	418	351	0.00606222278371772	0.929297193744749	1	1
GO:0008144	drug binding	MF	673	308	235	0.00609441457509198	0.997780982305233	1	1
GO:0150034	distal axon	CC	143	74	44	0.00621129079176085	0.991324350107289	1	1
GO:0001890	placenta development	BP	77	43	22	0.00623154577384019	0.986221484085333	1	1
GO:0044437	vacuolar part	CC	105	25	55	0.999942661500433	0.00626552052092774	1	1
GO:0002673	regulation of acute inflammatory response	BP	20	2	14	0.999631273774061	0.00630448251848636	1	1
GO:0008022	protein C-terminus binding	MF	113	60	36	0.006422570649109	0.970194690218499	1	1
GO:0042267	natural killer cell mediated cytotoxicity	BP	27	18	5	0.00647528763968373	0.995360700143642	1	1
GO:0002228	natural killer cell mediated immunity	BP	27	18	5	0.00647528763968373	0.995360700143642	1	1
GO:0038066	p38MAPK cascade	BP	27	18	8	0.00647528763968373	0.904034093962374	1	1
GO:0090109	regulation of cell-substrate junction assembly	BP	27	18	9	0.00647528763968373	0.814795141056541	1	1
GO:0051893	regulation of focal adhesion assembly	BP	27	18	9	0.00647528763968373	0.814795141056541	1	1
GO:0051336	regulation of hydrolase activity	BP	464	217	176	0.00648290618559051	0.831540070946057	1	1
GO:0004721	phosphoprotein phosphatase activity	MF	73	41	23	0.00654179445401561	0.94674962062017	1	1
GO:0015850	organic hydroxy compound transport	BP	103	35	54	0.944923837995493	0.00656434852832604	1	1
GO:0001819	positive regulation of cytokine production	BP	152	78	48	0.00664336797310822	0.987330184661033	1	1
GO:0044449	contractile fiber part	CC	71	40	19	0.00669524525887726	0.992967221107945	1	1
GO:1901991	negative regulation of mitotic cell cycle phase transition	BP	71	40	18	0.00669524525887726	0.996697668142537	1	1
GO:0010876	lipid localization	BP	154	56	77	0.903556459352689	0.00672679268416584	1	1
GO:0006725	cellular aromatic compound metabolic process	BP	2146	931	799	0.00678185299921482	0.998874226639718	1	1
GO:0048813	dendrite morphogenesis	BP	69	39	14	0.0068466395928794	0.999857507910373	1	1
GO:0003044	regulation of systemic arterial blood pressure mediated by a chemical signal	BP	22	4	15	0.994392825016458	0.00686336390976842	1	1
GO:0000380	alternative mRNA splicing, via spliceosome	BP	29	19	2	0.00686928218778169	0.999992530087299	1	1
GO:0030490	maturation of SSU-rRNA	BP	29	19	4	0.00686928218778169	0.999525976386468	1	1
GO:2000134	negative regulation of G1/S transition of mitotic cell cycle	BP	29	19	7	0.00686928218778169	0.976515458953005	1	1
GO:0005643	nuclear pore	CC	29	19	4	0.00686928218778169	0.999525976386468	1	1
GO:0036465	synaptic vesicle recycling	BP	29	19	5	0.00686928218778169	0.997789007398071	1	1
GO:0006959	humoral immune response	BP	54	16	31	0.970747986720077	0.0068828076747863	1	1
GO:0000790	nuclear chromatin	CC	150	77	44	0.00689631287947243	0.997535014857996	1	1
GO:0098727	maintenance of cell number	BP	67	38	18	0.00699515035422351	0.991174607220511	1	1
GO:0001227	DNA-binding transcription repressor activity, RNA polymerase II-specific	MF	90	49	20	0.0070711934714521	0.999890943265612	1	1
GO:0045088	regulation of innate immune response	BP	107	57	26	0.00711595067403592	0.999795510469083	1	1
GO:0090316	positive regulation of intracellular protein transport	BP	65	37	19	0.00713983900936422	0.97304398099532	1	1
GO:0000982	transcription factor activity, RNA polymerase II proximal promoter sequence-specific DNA binding	MF	148	76	41	0.00715893978002748	0.999366293388549	1	1
GO:0046677	response to antibiotic	BP	234	115	94	0.00719428639907139	0.496057562643986	1	1
GO:1902807	negative regulation of cell cycle G1/S phase transition	BP	31	20	8	0.00719517949052805	0.966786271602052	1	1
GO:0043620	regulation of DNA-templated transcription in response to stress	BP	31	20	8	0.00719517949052805	0.966786271602052	1	1
GO:0072091	regulation of stem cell proliferation	BP	31	20	9	0.00719517949052805	0.925647002652145	1	1
GO:0014855	striated muscle cell proliferation	BP	31	20	9	0.00719517949052805	0.925647002652145	1	1
GO:0007623	circadian rhythm	BP	88	48	29	0.00728953540395866	0.928551346495249	1	1
GO:0005507	copper ion binding	MF	24	5	16	0.989973188588565	0.00730280044804605	1	1
GO:0060119	inner ear receptor cell development	BP	24	5	16	0.989973188588565	0.00730280044804605	1	1
GO:0016903	oxidoreductase activity, acting on the aldehyde or oxo group of donors	MF	24	5	16	0.989973188588565	0.00730280044804605	1	1
GO:0072523	purine-containing compound catabolic process	BP	24	3	16	0.999550250809883	0.00730280044804605	1	1
GO:0002102	podosome	CC	11	9	2	0.00734563121542158	0.96958582839839	1	1
GO:0032735	positive regulation of interleukin-12 production	BP	11	9	2	0.00734563121542158	0.96958582839839	1	1
GO:2000758	positive regulation of peptidyl-lysine acetylation	BP	11	9	1	0.00734563121542158	0.996349243304621	1	1
GO:0006471	protein ADP-ribosylation	BP	11	9	1	0.00734563121542158	0.996349243304621	1	1
GO:0048103	somatic stem cell division	BP	11	9	2	0.00734563121542158	0.96958582839839	1	1
GO:0001829	trophectodermal cell differentiation	BP	11	9	1	0.00734563121542158	0.996349243304621	1	1
GO:0035313	wound healing, spreading of epidermal cells	BP	11	9	1	0.00734563121542158	0.996349243304621	1	1
GO:0018212	peptidyl-tyrosine modification	BP	146	75	42	0.00743162250841394	0.998266771850728	1	1
GO:0050840	extracellular matrix binding	MF	33	21	8	0.00745898811885678	0.981333478733692	1	1
GO:0003730	mRNA 3'-UTR binding	MF	33	21	4	0.00745898811885678	0.999910655242624	1	1
GO:0004004	ATP-dependent RNA helicase activity	MF	18	13	1	0.00755541215736815	0.99989795900082	1	1
GO:0046579	positive regulation of Ras protein signal transduction	BP	18	13	3	0.00755541215736815	0.991720250848801	1	1
GO:0032728	positive regulation of interferon-beta production	BP	18	13	2	0.00755541215736815	0.998671988804789	1	1
GO:0030811	regulation of nucleotide catabolic process	BP	18	13	5	0.00755541215736815	0.905227355309338	1	1
GO:0034767	positive regulation of ion transmembrane transport	BP	69	24	38	0.88570281256202	0.0075634902264882	1	1
GO:0042445	hormone metabolic process	BP	84	28	45	0.943501917588253	0.00757247906241483	1	1
GO:0098813	nuclear chromosome segregation	BP	103	55	19	0.0076147797740813	0.999999309759673	1	1
GO:0042136	neurotransmitter biosynthetic process	BP	46	14	27	0.950545447294502	0.00761550864518647	1	1
GO:0007605	sensory perception of sound	BP	46	14	27	0.950545447294502	0.00761550864518647	1	1
GO:0008198	ferrous iron binding	MF	13	3	10	0.951052519087941	0.00765147399469487	1	1
GO:0002675	positive regulation of acute inflammatory response	BP	13	1	10	0.998988296689246	0.00765147399469487	1	1
GO:0070851	growth factor receptor binding	MF	57	33	19	0.00765689979870821	0.877328950044069	1	1
GO:0032386	regulation of intracellular transport	BP	190	95	62	0.00765781669162619	0.985352668896429	1	1
GO:0014706	striated muscle tissue development	BP	168	85	63	0.00766528241550165	0.767294453031608	1	1
GO:0044291	cell-cell contact zone	CC	35	22	11	0.00766677672476585	0.886903687626941	1	1
GO:0007267	cell-cell signaling	BP	493	229	176	0.00770182217933731	0.979568328610376	1	1
GO:0032956	regulation of actin cytoskeleton organization	BP	144	74	43	0.00771474941627173	0.99561230691268	1	1
GO:0048872	homeostasis of number of cells	BP	131	68	46	0.00774514057187963	0.890806651950349	1	1
GO:0002831	regulation of response to biotic stimulus	BP	55	32	14	0.00776346116018399	0.991844024759161	1	1
GO:0008285	negative regulation of cell proliferation	BP	277	134	101	0.00777284391919378	0.897764538056326	1	1
GO:0001669	acrosomal vesicle	CC	37	23	10	0.00782441926801641	0.964972194189821	1	1
GO:0035335	peptidyl-tyrosine dephosphorylation	BP	37	23	10	0.00782441926801641	0.964972194189821	1	1
GO:0042633	hair cycle	BP	53	31	13	0.00785735309811525	0.993993331556555	1	1
GO:0042303	molting cycle	BP	53	31	13	0.00785735309811525	0.993993331556555	1	1
GO:0001952	regulation of cell-matrix adhesion	BP	53	31	19	0.00785735309811525	0.772229879831467	1	1
GO:0043627	response to estrogen	BP	53	31	17	0.00785735309811525	0.906991188229362	1	1
GO:0009615	response to virus	BP	101	54	31	0.00787557020112657	0.979275731461245	1	1
GO:0001836	release of cytochrome c from mitochondria	BP	28	9	18	0.878286655027043	0.00787766060061525	1	1
GO:0010817	regulation of hormone levels	BP	200	75	97	0.871335909576657	0.00788786110895158	1	1
GO:0006865	amino acid transport	BP	42	14	25	0.883464621678963	0.00790613384785551	1	1
GO:0017111	nucleoside-triphosphatase activity	MF	363	172	127	0.00791600234506339	0.979396687367704	1	1
GO:0060070	canonical Wnt signaling pathway	BP	116	61	36	0.00791855390051203	0.981928023976541	1	1
GO:0051983	regulation of chromosome segregation	BP	39	24	4	0.00793745356777228	0.999993244728925	1	1
GO:0006970	response to osmotic stress	BP	39	24	15	0.00793745356777228	0.633997584510442	1	1
GO:0007338	single fertilization	BP	39	24	9	0.00793745356777228	0.991759779916764	1	1
GO:0045995	regulation of embryonic development	BP	49	29	12	0.00799807314834327	0.992478520591759	1	1
GO:0034644	cellular response to UV	BP	41	25	7	0.00801101099442539	0.999586338760289	1	1
GO:0072686	mitotic spindle	CC	41	25	10	0.00801101099442539	0.988174221927087	1	1
GO:0014020	primary neural tube formation	BP	41	25	12	0.00801101099442539	0.942935706850507	1	1
GO:0031341	regulation of cell killing	BP	41	25	6	0.00801101099442539	0.999902521976892	1	1
GO:0009605	response to external stimulus	BP	930	417	385	0.0080282947005811	0.175254305366157	1	1
GO:0048709	oligodendrocyte differentiation	BP	47	28	14	0.00803966563966637	0.944634758008302	1	1
GO:0071482	cellular response to light stimulus	BP	43	26	7	0.00804979028184095	0.999801653492122	1	1
GO:0016579	protein deubiquitination	BP	43	26	9	0.00804979028184095	0.997619965076206	1	1
GO:0021510	spinal cord development	BP	43	26	11	0.00804979028184095	0.983703225210868	1	1
GO:0098685	Schaffer collateral - CA1 synapse	CC	45	27	8	0.00805805814741595	0.999630953001976	1	1
GO:0090066	regulation of anatomical structure size	BP	228	112	81	0.00805826908612208	0.927242397143516	1	1
GO:0046889	positive regulation of lipid biosynthetic process	BP	38	12	23	0.915728335317324	0.00810570776021475	1	1
GO:0015908	fatty acid transport	BP	32	9	20	0.956198045820879	0.00813346226105204	1	1
GO:1903509	liposaccharide metabolic process	BP	32	9	20	0.956198045820879	0.00813346226105204	1	1
GO:1901264	carbohydrate derivative transport	BP	36	10	22	0.966875122024952	0.00815806214600659	1	1
GO:0000819	sister chromatid segregation	BP	80	44	13	0.0082038365831977	0.999998952675492	1	1
GO:0042542	response to hydrogen peroxide	BP	114	60	41	0.00820544691916736	0.833723645882372	1	1
GO:0006874	cellular calcium ion homeostasis	BP	164	63	81	0.786418626644568	0.00822759357371307	1	1
GO:0030097	hemopoiesis	BP	318	152	113	0.00827197109451127	0.955866610774051	1	1
GO:0051640	organelle localization	BP	255	124	79	0.00830601612553635	0.998962739321297	1	1
GO:0042891	antibiotic transport	BP	8	1	7	0.985620135001594	0.00840815890301766	1	1
GO:0017081	chloride channel regulator activity	MF	8	1	7	0.985620135001594	0.00840815890301766	1	1
GO:0042416	dopamine biosynthetic process	BP	8	0	7	1	0.00840815890301766	1	1
GO:0002385	mucosal immune response	BP	8	0	7	1	0.00840815890301766	1	1
GO:0070254	mucus secretion	BP	8	1	7	0.985620135001594	0.00840815890301766	1	1
GO:0002251	organ or tissue specific immune response	BP	8	0	7	1	0.00840815890301766	1	1
GO:0016290	palmitoyl-CoA hydrolase activity	MF	8	0	7	1	0.00840815890301766	1	1
GO:0010155	regulation of proton transport	BP	8	1	7	0.985620135001594	0.00840815890301766	1	1
GO:0097068	response to thyroxine	BP	8	0	7	1	0.00840815890301766	1	1
GO:0009071	serine family amino acid catabolic process	BP	8	0	7	1	0.00840815890301766	1	1
GO:0042364	water-soluble vitamin biosynthetic process	BP	8	0	7	1	0.00840815890301766	1	1
GO:0019216	regulation of lipid metabolic process	BP	135	50	68	0.856624716970428	0.00847077899496914	1	1
GO:0043367	CD4-positive, alpha-beta T cell differentiation	BP	20	14	4	0.00858338646434598	0.983932766828909	1	1
GO:0050922	negative regulation of chemotaxis	BP	20	14	5	0.00858338646434598	0.94870367245321	1	1
GO:0032272	negative regulation of protein polymerization	BP	20	14	4	0.00858338646434598	0.983932766828909	1	1
GO:0033120	positive regulation of RNA splicing	BP	20	14	3	0.00858338646434598	0.996366564843862	1	1
GO:2000351	regulation of endothelial cell apoptotic process	BP	20	14	6	0.00858338646434598	0.87358949281723	1	1
GO:0070741	response to interleukin-6	BP	20	14	5	0.00858338646434598	0.94870367245321	1	1
GO:0000245	spliceosomal complex assembly	BP	20	14	2	0.00858338646434598	0.999473309593019	1	1
GO:0006470	protein dephosphorylation	BP	138	71	45	0.00863090818033188	0.969915875958872	1	1
GO:0007626	locomotory behavior	BP	78	26	42	0.937545715145714	0.0086407239164431	1	1
GO:0055001	muscle cell development	BP	76	42	21	0.00868148198451636	0.991056222771693	1	1
GO:0032388	positive regulation of intracellular transport	BP	95	51	30	0.00870477081264687	0.963980514346887	1	1
GO:0001077	proximal promoter DNA-binding transcription activator activity, RNA polymerase II-specific	MF	95	51	29	0.00870477081264687	0.978174530489021	1	1
GO:0048638	regulation of developmental growth	BP	149	76	48	0.00882185365108839	0.97982187282591	1	1
GO:0032880	regulation of protein localization	BP	414	194	158	0.00883252411038311	0.790722647448921	1	1
GO:0022607	cellular component assembly	BP	1204	533	452	0.00885783263473812	0.970468660002058	1	1
GO:0031667	response to nutrient levels	BP	302	124	141	0.533271773990825	0.00890517316283365	1	1
GO:0032496	response to lipopolysaccharide	BP	160	81	63	0.00892451268768177	0.588559170076034	1	1
GO:0045927	positive regulation of growth	BP	123	64	43	0.0089706288083115	0.891284997548773	1	1
GO:0071450	cellular response to oxygen radical	BP	15	3	11	0.977940522907333	0.00916671464165423	1	1
GO:0071451	cellular response to superoxide	BP	15	3	11	0.977940522907333	0.00916671464165423	1	1
GO:0004602	glutathione peroxidase activity	MF	15	3	11	0.977940522907333	0.00916671464165423	1	1
GO:0004879	nuclear receptor activity	MF	15	2	11	0.995973314622336	0.00916671464165423	1	1
GO:0098531	transcription factor activity, direct ligand regulated sequence-specific DNA binding	MF	15	2	11	0.995973314622336	0.00916671464165423	1	1
GO:0001726	ruffle	CC	72	40	20	0.00916816399876334	0.98879682615525	1	1
GO:0001701	in utero embryonic development	BP	191	95	61	0.0091807523688429	0.991558201747863	1	1
GO:0051098	regulation of binding	BP	180	90	54	0.00926785020928793	0.998001090017147	1	1
GO:0050867	positive regulation of cell activation	BP	121	63	39	0.00930581470572539	0.968334302101785	1	1
GO:0072503	cellular divalent inorganic cation homeostasis	BP	176	67	86	0.819428139036063	0.00938056076747898	1	1
GO:1901360	organic cyclic compound metabolic process	BP	2221	960	838	0.00941169752885667	0.994697453505723	1	1
GO:0015030	Cajal body	CC	22	15	2	0.00945231381309773	0.999792993692265	1	1
GO:0005581	collagen trimer	CC	22	15	5	0.00945231381309773	0.973237604587013	1	1
GO:0035196	production of miRNAs involved in gene silencing by miRNA	BP	22	15	4	0.00945231381309773	0.992389015712438	1	1
GO:1903053	regulation of extracellular matrix organization	BP	22	15	6	0.00945231381309773	0.927279262155825	1	1
GO:0045184	establishment of protein localization	BP	787	355	292	0.00946855394548116	0.960706937439886	1	1
GO:0022411	cellular component disassembly	BP	145	74	51	0.00951573620095658	0.898474831740428	1	1
GO:0043167	ion binding	MF	2049	888	799	0.00959794144577541	0.852683725677709	1	1
GO:0051054	positive regulation of DNA metabolic process	BP	119	62	28	0.00965335066501442	0.999953296407555	1	1
GO:0055002	striated muscle cell development	BP	68	38	18	0.00965872076915344	0.9930545925159	1	1
GO:0006898	receptor-mediated endocytosis	BP	109	40	56	0.852446576782688	0.00973654321604922	1	1
GO:0071711	basement membrane organization	BP	13	10	2	0.00977045318566017	0.987294118128535	1	1
GO:0070199	establishment of protein localization to chromosome	BP	13	10	0	0.00977045318566017	1	1	1
GO:0050686	negative regulation of mRNA processing	BP	13	10	0	0.00977045318566017	1	1	1
GO:1904816	positive regulation of protein localization to chromosome, telomeric region	BP	13	10	0	0.00977045318566017	1	1	1
GO:0099068	postsynapse assembly	BP	13	10	2	0.00977045318566017	0.987294118128535	1	1
GO:0010470	regulation of gastrulation	BP	13	10	2	0.00977045318566017	0.987294118128535	1	1
GO:1902893	regulation of pri-miRNA transcription by RNA polymerase II	BP	13	10	2	0.00977045318566017	0.987294118128535	1	1
GO:1904814	regulation of protein localization to chromosome, telomeric region	BP	13	10	0	0.00977045318566017	1	1	1
GO:0070585	protein localization to mitochondrion	BP	55	15	31	0.988802640311138	0.00982451904439463	1	1
GO:0016331	morphogenesis of embryonic epithelium	BP	66	37	21	0.00990335076241334	0.932141563807012	1	1
GO:0019827	stem cell population maintenance	BP	66	37	18	0.00990335076241334	0.9888341462257	1	1
GO:0000723	telomere maintenance	BP	66	37	14	0.00990335076241334	0.999639709229678	1	1
GO:0015838	amino-acid betaine transport	BP	5	0	5	1	0.0101428360295504	1	1
GO:0007620	copulation	BP	5	0	5	1	0.0101428360295504	1	1
GO:0010273	detoxification of copper ion	BP	5	0	5	1	0.0101428360295504	1	1
GO:0015562	efflux transmembrane transporter activity	MF	5	0	5	1	0.0101428360295504	1	1
GO:0004300	enoyl-CoA hydratase activity	MF	5	0	5	1	0.0101428360295504	1	1
GO:0060180	female mating behavior	BP	5	0	5	1	0.0101428360295504	1	1
GO:0009438	methylglyoxal metabolic process	BP	5	0	5	1	0.0101428360295504	1	1
GO:0000957	mitochondrial RNA catabolic process	BP	5	0	5	1	0.0101428360295504	1	1
GO:0000275	mitochondrial proton-transporting ATP synthase complex, catalytic core F(1)	CC	5	0	5	1	0.0101428360295504	1	1
GO:0030062	mitochondrial tricarboxylic acid cycle enzyme complex	CC	5	0	5	1	0.0101428360295504	1	1
GO:0033689	negative regulation of osteoblast proliferation	BP	5	0	5	1	0.0101428360295504	1	1
GO:0090331	negative regulation of platelet aggregation	BP	5	0	5	1	0.0101428360295504	1	1
GO:0002054	nucleobase binding	MF	5	0	5	1	0.0101428360295504	1	1
GO:0016679	oxidoreductase activity, acting on diphenols and related substances as donors	MF	5	0	5	1	0.0101428360295504	1	1
GO:0016681	oxidoreductase activity, acting on diphenols and related substances as donors, cytochrome as acceptor	MF	5	0	5	1	0.0101428360295504	1	1
GO:0031622	positive regulation of fever generation	BP	5	0	5	1	0.0101428360295504	1	1
GO:0031652	positive regulation of heat generation	BP	5	0	5	1	0.0101428360295504	1	1
GO:0043568	positive regulation of insulin-like growth factor receptor signaling pathway	BP	5	0	5	1	0.0101428360295504	1	1
GO:0010744	positive regulation of macrophage derived foam cell differentiation	BP	5	0	5	1	0.0101428360295504	1	1
GO:0045261	proton-transporting ATP synthase complex, catalytic core F(1)	CC	5	0	5	1	0.0101428360295504	1	1
GO:0060620	regulation of cholesterol import	BP	5	0	5	1	0.0101428360295504	1	1
GO:0031620	regulation of fever generation	BP	5	0	5	1	0.0101428360295504	1	1
GO:2000121	regulation of removal of superoxide radicals	BP	5	0	5	1	0.0101428360295504	1	1
GO:2000909	regulation of sterol import	BP	5	0	5	1	0.0101428360295504	1	1
GO:0008430	selenium binding	MF	5	0	5	1	0.0101428360295504	1	1
GO:1990169	stress response to copper ion	BP	5	0	5	1	0.0101428360295504	1	1
GO:0008379	thioredoxin peroxidase activity	MF	5	0	5	1	0.0101428360295504	1	1
GO:0008121	ubiquinol-cytochrome-c reductase activity	MF	5	0	5	1	0.0101428360295504	1	1
GO:0015250	water channel activity	MF	5	0	5	1	0.0101428360295504	1	1
GO:0005372	water transmembrane transporter activity	MF	5	0	5	1	0.0101428360295504	1	1
GO:0006833	water transport	BP	5	0	5	1	0.0101428360295504	1	1
GO:0044421	extracellular region part	CC	524	222	235	0.291385158753486	0.0101553579673628	1	1
GO:0005885	Arp2/3 protein complex	CC	8	7	1	0.0101715217532424	0.983109455441708	1	1
GO:0030014	CCR4-NOT complex	CC	8	7	1	0.0101715217532424	0.983109455441708	1	1
GO:0051016	barbed-end actin filament capping	BP	8	7	1	0.0101715217532424	0.983109455441708	1	1
GO:0005832	chaperonin-containing T-complex	CC	8	7	0	0.0101715217532424	1	1	1
GO:0018196	peptidyl-asparagine modification	BP	8	7	0	0.0101715217532424	1	1	1
GO:0070262	peptidyl-serine dephosphorylation	BP	8	7	1	0.0101715217532424	0.983109455441708	1	1
GO:0042975	peroxisome proliferator activated receptor binding	MF	8	7	1	0.0101715217532424	0.983109455441708	1	1
GO:0010763	positive regulation of fibroblast migration	BP	8	7	1	0.0101715217532424	0.983109455441708	1	1
GO:2001224	positive regulation of neuron migration	BP	8	7	1	0.0101715217532424	0.983109455441708	1	1
GO:0032986	protein-DNA complex disassembly	BP	8	7	1	0.0101715217532424	0.983109455441708	1	1
GO:0072215	regulation of metanephros development	BP	8	7	1	0.0101715217532424	0.983109455441708	1	1
GO:0042534	regulation of tumor necrosis factor biosynthetic process	BP	8	7	1	0.0101715217532424	0.983109455441708	1	1
GO:0042533	tumor necrosis factor biosynthetic process	BP	8	7	1	0.0101715217532424	0.983109455441708	1	1
GO:0046580	negative regulation of Ras protein signal transduction	BP	24	16	5	0.0101726416093198	0.986463517586867	1	1
GO:0006998	nuclear envelope organization	BP	24	16	3	0.0101726416093198	0.999335404776544	1	1
GO:0061035	regulation of cartilage development	BP	24	16	8	0.0101726416093198	0.806800405358437	1	1
GO:0006886	intracellular protein transport	BP	429	200	151	0.0102652114009974	0.983285931755452	1	1
GO:0000305	response to oxygen radical	BP	17	4	12	0.962067909265667	0.0103763516318849	1	1
GO:0010269	response to selenium ion	BP	17	3	12	0.990361074674899	0.0103763516318849	1	1
GO:1901265	nucleoside phosphate binding	MF	898	402	334	0.0103825060269468	0.966359544268955	1	1
GO:0000166	nucleotide binding	MF	898	402	334	0.0103825060269468	0.966359544268955	1	1
GO:0006807	nitrogen compound metabolic process	BP	3746	1591	1453	0.0104364096492116	0.979451197203886	1	1
GO:0001505	regulation of neurotransmitter levels	BP	145	51	72	0.941412142812779	0.0105013836827918	1	1
GO:0060348	bone development	BP	83	45	29	0.0105788616327493	0.852844217227516	1	1
GO:0035148	tube formation	BP	60	34	20	0.0106210806694982	0.882105206798747	1	1
GO:0050673	epithelial cell proliferation	BP	183	91	69	0.0106979398507377	0.757573855561474	1	1
GO:0051058	negative regulation of small GTPase mediated signal transduction	BP	26	17	5	0.0107579837483702	0.993331873670922	1	1
GO:0010665	regulation of cardiac muscle cell apoptotic process	BP	26	17	7	0.0107579837483702	0.943721995672198	1	1
GO:1904705	regulation of vascular smooth muscle cell proliferation	BP	26	17	8	0.0107579837483702	0.877592922731016	1	1
GO:0016763	transferase activity, transferring pentosyl groups	MF	26	17	8	0.0107579837483702	0.877592922731016	1	1
GO:0055074	calcium ion homeostasis	BP	170	66	83	0.756692607882875	0.0108452036617703	1	1
GO:0043292	contractile fiber	CC	81	44	25	0.0109189073647321	0.96503241945078	1	1
GO:0072507	divalent inorganic cation homeostasis	BP	186	71	90	0.81752167738661	0.0110244055085625	1	1
GO:1901216	positive regulation of neuron death	BP	56	32	13	0.0110710207907157	0.997399773377266	1	1
GO:0006140	regulation of nucleotide metabolic process	BP	47	20	27	0.476792090135431	0.0111794448665836	1	1
GO:0051961	negative regulation of nervous system development	BP	124	64	40	0.0112174190263264	0.969371507408187	1	1
GO:0008013	beta-catenin binding	MF	28	18	6	0.011222831546644	0.988789035177559	1	1
GO:0034764	positive regulation of transmembrane transport	BP	92	34	48	0.822513350722827	0.0112251447344593	1	1
GO:0061061	muscle structure development	BP	257	124	97	0.0112617564139905	0.78657101973021	1	1
GO:0001838	embryonic epithelial tube formation	BP	54	31	17	0.0112816473050202	0.92291820947214	1	1
GO:0072175	epithelial tube formation	BP	54	31	17	0.0112816473050202	0.92291820947214	1	1
GO:0030010	establishment of cell polarity	BP	54	31	13	0.0112816473050202	0.995435712961886	1	1
GO:0042476	odontogenesis	BP	54	31	19	0.0112816473050202	0.803012389237548	1	1
GO:0048661	positive regulation of smooth muscle cell proliferation	BP	54	31	19	0.0112816473050202	0.803012389237548	1	1
GO:1902475	L-alpha-amino acid transmembrane transport	BP	19	5	13	0.942876037685337	0.0113110823462606	1	1
GO:0006084	acetyl-CoA metabolic process	BP	19	5	13	0.942876037685337	0.0113110823462606	1	1
GO:0042887	amide transmembrane transporter activity	MF	19	4	13	0.981946454044987	0.0113110823462606	1	1
GO:0043094	cellular metabolic compound salvage	BP	19	4	13	0.981946454044987	0.0113110823462606	1	1
GO:0006536	glutamate metabolic process	BP	19	3	13	0.995890809260595	0.0113110823462606	1	1
GO:0032941	secretion by tissue	BP	19	4	13	0.981946454044987	0.0113110823462606	1	1
GO:0006814	sodium ion transport	BP	79	28	42	0.87512728903607	0.011439462596142	1	1
GO:0042826	histone deacetylase binding	MF	52	30	6	0.011479453480482	0.999998859215125	1	1
GO:0004713	protein tyrosine kinase activity	MF	52	30	12	0.011479453480482	0.996778606465355	1	1
GO:0009987	cellular process	BP	5511	2311	2203	0.0115357914602577	0.470495088082844	1	1
GO:0000980	RNA polymerase II distal enhancer sequence-specific DNA binding	MF	30	19	4	0.0115813530022052	0.999686206292847	1	1
GO:0031343	positive regulation of cell killing	BP	30	19	3	0.0115813530022052	0.999952670115648	1	1
GO:0042306	regulation of protein import into nucleus	BP	30	19	9	0.0115813530022052	0.905305253850559	1	1
GO:0031503	protein-containing complex localization	BP	122	63	33	0.0116457999569575	0.999014994992043	1	1
GO:1901292	nucleoside phosphate catabolic process	BP	64	22	35	0.891772647590599	0.0116580287707731	1	1
GO:0006402	mRNA catabolic process	BP	94	50	23	0.0116663700715896	0.999492078573074	1	1
GO:0005198	structural molecule activity	MF	311	108	144	0.992290293917149	0.0116804894091742	1	1
GO:0031428	box C/D snoRNP complex	CC	5	5	0	0.011755134577978	1	1	1
GO:0000183	chromatin silencing at rDNA	BP	5	5	0	0.011755134577978	1	1	1
GO:0005677	chromatin silencing complex	CC	5	5	0	0.011755134577978	1	1	1
GO:0045295	gamma-catenin binding	MF	5	5	0	0.011755134577978	1	1	1
GO:0070933	histone H4 deacetylation	BP	5	5	0	0.011755134577978	1	1	1
GO:0035173	histone kinase activity	MF	5	5	0	0.011755134577978	1	1	1
GO:0042090	interleukin-12 biosynthetic process	BP	5	5	0	0.011755134577978	1	1	1
GO:0045110	intermediate filament bundle assembly	BP	5	5	0	0.011755134577978	1	1	1
GO:1990254	keratin filament binding	MF	5	5	0	0.011755134577978	1	1	1
GO:0071617	lysophospholipid acyltransferase activity	MF	5	5	0	0.011755134577978	1	1	1
GO:0034454	microtubule anchoring at centrosome	BP	5	5	0	0.011755134577978	1	1	1
GO:0071565	nBAF complex	CC	5	5	0	0.011755134577978	1	1	1
GO:0060967	negative regulation of gene silencing by RNA	BP	5	5	0	0.011755134577978	1	1	1
GO:0060965	negative regulation of gene silencing by miRNA	BP	5	5	0	0.011755134577978	1	1	1
GO:0010745	negative regulation of macrophage derived foam cell differentiation	BP	5	5	0	0.011755134577978	1	1	1
GO:0060149	negative regulation of posttranscriptional gene silencing	BP	5	5	0	0.011755134577978	1	1	1
GO:1902915	negative regulation of protein polyubiquitination	BP	5	5	0	0.011755134577978	1	1	1
GO:0042043	neurexin family protein binding	MF	5	5	0	0.011755134577978	1	1	1
GO:0031086	nuclear-transcribed mRNA catabolic process, deadenylation-independent decay	BP	5	5	0	0.011755134577978	1	1	1
GO:0045084	positive regulation of interleukin-12 biosynthetic process	BP	5	5	0	0.011755134577978	1	1	1
GO:0071803	positive regulation of podosome assembly	BP	5	5	0	0.011755134577978	1	1	1
GO:1900020	positive regulation of protein kinase C activity	BP	5	5	0	0.011755134577978	1	1	1
GO:0045075	regulation of interleukin-12 biosynthetic process	BP	5	5	0	0.011755134577978	1	1	1
GO:1900044	regulation of protein K63-linked ubiquitination	BP	5	5	0	0.011755134577978	1	1	1
GO:0061635	regulation of protein complex stability	BP	5	5	0	0.011755134577978	1	1	1
GO:1900019	regulation of protein kinase C activity	BP	5	5	0	0.011755134577978	1	1	1
GO:0009301	snRNA transcription	BP	5	5	0	0.011755134577978	1	1	1
GO:0042795	snRNA transcription by RNA polymerase II	BP	5	5	0	0.011755134577978	1	1	1
GO:0042271	susceptibility to natural killer cell mediated cytotoxicity	BP	5	5	0	0.011755134577978	1	1	1
GO:0046784	viral mRNA export from host cell nucleus	BP	5	5	0	0.011755134577978	1	1	1
GO:0099511	voltage-gated calcium channel activity involved in regulation of cytosolic calcium levels	MF	5	5	0	0.011755134577978	1	1	1
GO:0032092	positive regulation of protein binding	BP	48	28	11	0.0118245823500638	0.996012157927579	1	1
GO:0043502	regulation of muscle adaptation	BP	48	28	10	0.0118245823500638	0.998565514479273	1	1
GO:0010660	regulation of muscle cell apoptotic process	BP	48	28	14	0.0118245823500638	0.955547302278965	1	1
GO:0071300	cellular response to retinoic acid	BP	32	20	9	0.0118468004672455	0.942101625192705	1	1
GO:1904589	regulation of protein import	BP	32	20	10	0.0118468004672455	0.883596300604046	1	1
GO:0033045	regulation of sister chromatid segregation	BP	32	20	3	0.0118468004672455	0.999980747876261	1	1
GO:0042093	T-helper cell differentiation	BP	15	11	2	0.011847737135647	0.994794713584332	1	1
GO:0032786	positive regulation of DNA-templated transcription, elongation	BP	15	11	3	0.011847737135647	0.972710579983199	1	1
GO:2000108	positive regulation of leukocyte apoptotic process	BP	15	11	4	0.011847737135647	0.908946941440485	1	1
GO:0099054	presynapse assembly	BP	15	11	1	0.011847737135647	0.999527027927432	1	1
GO:0043370	regulation of CD4-positive, alpha-beta T cell differentiation	BP	15	11	3	0.011847737135647	0.972710579983199	1	1
GO:0010762	regulation of fibroblast migration	BP	15	11	4	0.011847737135647	0.908946941440485	1	1
GO:0021953	central nervous system neuron differentiation	BP	46	27	13	0.0119647644504489	0.964362389229442	1	1
GO:0007266	Rho protein signal transduction	BP	75	41	18	0.0119832579578651	0.998838752741803	1	1
GO:0048660	regulation of smooth muscle cell proliferation	BP	75	41	27	0.0119832579578651	0.792643867010394	1	1
GO:0016620	oxidoreductase activity, acting on the aldehyde or oxo group of donors, NAD or NADP as acceptor	MF	21	4	14	0.991665981126901	0.0120082276851594	1	1
GO:0045777	positive regulation of blood pressure	BP	21	4	14	0.991665981126901	0.0120082276851594	1	1
GO:0043066	negative regulation of apoptotic process	BP	396	185	156	0.0120154360127632	0.609269218149339	1	1
GO:0005913	cell-cell adherens junction	CC	34	21	7	0.0120312566132722	0.995225438552844	1	1
GO:0003725	double-stranded RNA binding	MF	34	21	6	0.0120312566132722	0.998625741476485	1	1
GO:0008625	extrinsic apoptotic signaling pathway via death domain receptors	BP	34	21	11	0.0120312566132722	0.860654005055654	1	1
GO:0003008	system process	BP	559	235	249	0.34137231898778	0.0120696752420416	1	1
GO:0042698	ovulation cycle	BP	44	26	14	0.012077714297845	0.897104180012196	1	1
GO:0030516	regulation of axon extension	BP	44	26	12	0.012077714297845	0.972099212106896	1	1
GO:0015696	ammonium transport	BP	41	11	24	0.980828355474059	0.0121140066388782	1	1
GO:0042611	MHC protein complex	CC	10	1	8	0.995024987832181	0.0121197661682359	1	1
GO:0005744	TIM23 mitochondrial import inner membrane translocase complex	CC	10	1	8	0.995024987832181	0.0121197661682359	1	1
GO:0046184	aldehyde biosynthetic process	BP	10	2	8	0.960189892572601	0.0121197661682359	1	1
GO:0002495	antigen processing and presentation of peptide antigen via MHC class II	BP	10	1	8	0.995024987832181	0.0121197661682359	1	1
GO:0070508	cholesterol import	BP	10	2	8	0.960189892572601	0.0121197661682359	1	1
GO:0060749	mammary gland alveolus development	BP	10	1	8	0.995024987832181	0.0121197661682359	1	1
GO:0061377	mammary gland lobule development	BP	10	1	8	0.995024987832181	0.0121197661682359	1	1
GO:0070584	mitochondrion morphogenesis	BP	10	2	8	0.960189892572601	0.0121197661682359	1	1
GO:1902236	negative regulation of endoplasmic reticulum stress-induced intrinsic apoptotic signaling pathway	BP	10	1	8	0.995024987832181	0.0121197661682359	1	1
GO:0015215	nucleotide transmembrane transporter activity	MF	10	2	8	0.960189892572601	0.0121197661682359	1	1
GO:0016641	oxidoreductase activity, acting on the CH-NH2 group of donors, oxygen as acceptor	MF	10	2	8	0.960189892572601	0.0121197661682359	1	1
GO:0070293	renal absorption	BP	10	2	8	0.960189892572601	0.0121197661682359	1	1
GO:0032426	stereocilium tip	CC	10	1	8	0.995024987832181	0.0121197661682359	1	1
GO:0035376	sterol import	BP	10	2	8	0.960189892572601	0.0121197661682359	1	1
GO:0016769	transferase activity, transferring nitrogenous groups	MF	10	1	8	0.995024987832181	0.0121197661682359	1	1
GO:0002237	response to molecule of bacterial origin	BP	166	83	66	0.0121198495976905	0.548947062144012	1	1
GO:0030216	keratinocyte differentiation	BP	36	22	9	0.0121455657909828	0.980241757515667	1	1
GO:0004725	protein tyrosine phosphatase activity	MF	36	22	10	0.0121455657909828	0.954788006771439	1	1
GO:0043022	ribosome binding	MF	36	22	6	0.0121455657909828	0.999342628531977	1	1
GO:0030018	Z disc	CC	42	25	10	0.0121584229197179	0.991118030481304	1	1
GO:0001158	enhancer sequence-specific DNA binding	MF	38	23	7	0.0121993638845994	0.99878870312682	1	1
GO:0106027	neuron projection organization	BP	38	23	7	0.0121993638845994	0.99878870312682	1	1
GO:0042035	regulation of cytokine biosynthetic process	BP	38	23	7	0.0121993638845994	0.99878870312682	1	1
GO:2000177	regulation of neural precursor cell proliferation	BP	40	24	13	0.012201157262703	0.870498045198898	1	1
GO:0043542	endothelial cell migration	BP	90	48	32	0.0125024058721493	0.831958775200792	1	1
GO:0002703	regulation of leukocyte mediated immunity	BP	90	48	19	0.0125024058721493	0.999958748985037	1	1
GO:0043209	myelin sheath	CC	119	47	60	0.675651043231257	0.0125416859381856	1	1
GO:0002697	regulation of immune effector process	BP	153	77	42	0.0126394306471482	0.99958627689177	1	1
GO:0009991	response to extracellular stimulus	BP	314	131	145	0.436580637968488	0.0127353852075169	1	1
GO:1901700	response to oxygen-containing compound	BP	835	374	351	0.012816830361093	0.101649466466595	1	1
GO:0006885	regulation of pH	BP	35	7	21	0.997768235101554	0.012832502687244	1	1
GO:0016782	transferase activity, transferring sulfur-containing groups	MF	25	4	16	0.998347904776971	0.0128329521243945	1	1
GO:0015931	nucleobase-containing compound transport	BP	88	47	27	0.0129400704862465	0.972403472940838	1	1
GO:0045089	positive regulation of innate immune response	BP	88	47	22	0.0129400704862465	0.998945751060224	1	1
GO:0038024	cargo receptor activity	MF	33	12	20	0.767192556382909	0.012987112910219	1	1
GO:0034470	ncRNA processing	BP	193	95	58	0.0130035795717059	0.998473476175193	1	1
GO:0050661	NADP binding	MF	27	6	17	0.988607946140056	0.0130226535517879	1	1
GO:0031638	zymogen activation	BP	27	8	17	0.923626710670271	0.0130226535517879	1	1
GO:0031647	regulation of protein stability	BP	140	71	52	0.0130779118278871	0.778321228661059	1	1
GO:0006664	glycolipid metabolic process	BP	31	9	19	0.942695331210321	0.0130805681706916	1	1
GO:0099094	ligand-gated cation channel activity	MF	29	10	18	0.820197406598294	0.0130982444891383	1	1
GO:0097066	response to thyroid hormone	BP	29	7	18	0.982750185676684	0.0130982444891383	1	1
GO:0000070	mitotic sister chromatid segregation	BP	69	38	12	0.0131057880174893	0.999986245296803	1	1
GO:0035265	organ growth	BP	86	46	28	0.0133910996583523	0.936761763580473	1	1
GO:0090257	regulation of muscle system process	BP	101	53	32	0.0134125433232018	0.966160956175783	1	1
GO:0045165	cell fate commitment	BP	67	37	24	0.0134901312658474	0.79204422959575	1	1
GO:0005102	signaling receptor binding	MF	563	257	224	0.0135681418738446	0.547386887051488	1	1
GO:0002063	chondrocyte development	BP	17	12	3	0.0135716822829097	0.987600250527364	1	1
GO:0018024	histone-lysine N-methyltransferase activity	MF	17	12	5	0.0135716822829097	0.873228574966432	1	1
GO:1905517	macrophage migration	BP	17	12	4	0.0135716822829097	0.953272939228881	1	1
GO:0050919	negative chemotaxis	BP	17	12	3	0.0135716822829097	0.987600250527364	1	1
GO:0045581	negative regulation of T cell differentiation	BP	17	12	2	0.0135716822829097	0.997899573476346	1	1
GO:0030837	negative regulation of actin filament polymerization	BP	17	12	3	0.0135716822829097	0.987600250527364	1	1
GO:0035065	regulation of histone acetylation	BP	17	12	4	0.0135716822829097	0.953272939228881	1	1
GO:0051445	regulation of meiotic cell cycle	BP	17	12	3	0.0135716822829097	0.987600250527364	1	1
GO:2001222	regulation of neuron migration	BP	17	12	4	0.0135716822829097	0.953272939228881	1	1
GO:0010799	regulation of peptidyl-threonine phosphorylation	BP	17	12	4	0.0135716822829097	0.953272939228881	1	1
GO:0008542	visual learning	BP	17	12	3	0.0135716822829097	0.987600250527364	1	1
GO:0003014	renal system process	BP	56	19	31	0.89280996301718	0.0137192219210671	1	1
GO:0002683	negative regulation of immune system process	BP	180	89	58	0.0137819923804055	0.987471938429843	1	1
GO:0008544	epidermis development	BP	112	58	35	0.0140475283957205	0.977938284466421	1	1
GO:0043069	negative regulation of programmed cell death	BP	402	187	159	0.0141704532155499	0.58402717423759	1	1
GO:0034404	nucleobase-containing small molecule biosynthetic process	BP	82	28	43	0.921302106126449	0.0142467590391327	1	1
GO:0009057	macromolecule catabolic process	BP	545	249	189	0.014290962474272	0.996162022435262	1	1
GO:0010038	response to metal ion	BP	206	84	98	0.568943640154298	0.0145649279111728	1	1
GO:0071560	cellular response to transforming growth factor beta stimulus	BP	110	57	37	0.014584608316134	0.928732435389309	1	1
GO:0003713	transcription coactivator activity	MF	110	57	36	0.014584608316134	0.952297782472485	1	1
GO:0003012	muscle system process	BP	145	73	53	0.0147457593682517	0.822710766583489	1	1
GO:0072594	establishment of protein localization to organelle	BP	196	96	71	0.0147907510653985	0.875232793210047	1	1
GO:0031329	regulation of cellular catabolic process	BP	311	147	120	0.0148052305634954	0.710359834307045	1	1
GO:0072655	establishment of protein localization to mitochondrion	BP	52	15	29	0.976287717702829	0.0148299142267847	1	1
GO:0003950	NAD+ ADP-ribosyltransferase activity	MF	10	8	1	0.0148518748080946	0.993916205585873	1	1
GO:0051693	actin filament capping	BP	10	8	1	0.0148518748080946	0.993916205585873	1	1
GO:0021955	central nervous system neuron axonogenesis	BP	10	8	0	0.0148518748080946	1	1	1
GO:0021801	cerebral cortex radial glia guided migration	BP	10	8	1	0.0148518748080946	0.993916205585873	1	1
GO:0000780	condensed nuclear chromosome, centromeric region	CC	10	8	0	0.0148518748080946	1	1	1
GO:0097472	cyclin-dependent protein kinase activity	MF	10	8	1	0.0148518748080946	0.993916205585873	1	1
GO:0004693	cyclin-dependent protein serine/threonine kinase activity	MF	10	8	1	0.0148518748080946	0.993916205585873	1	1
GO:0016864	intramolecular oxidoreductase activity, transposing S-S bonds	MF	10	8	1	0.0148518748080946	0.993916205585873	1	1
GO:0030835	negative regulation of actin filament depolymerization	BP	10	8	1	0.0148518748080946	0.993916205585873	1	1
GO:0000289	nuclear-transcribed mRNA poly(A) tail shortening	BP	10	8	1	0.0148518748080946	0.993916205585873	1	1
GO:1901186	positive regulation of ERBB signaling pathway	BP	10	8	2	0.0148518748080946	0.953379792760803	1	1
GO:0051571	positive regulation of histone H3-K4 methylation	BP	10	8	2	0.0148518748080946	0.953379792760803	1	1
GO:0002052	positive regulation of neuroblast proliferation	BP	10	8	2	0.0148518748080946	0.953379792760803	1	1
GO:0060148	positive regulation of posttranscriptional gene silencing	BP	10	8	0	0.0148518748080946	1	1	1
GO:0008214	protein dealkylation	BP	10	8	0	0.0148518748080946	1	1	1
GO:0006482	protein demethylation	BP	10	8	0	0.0148518748080946	1	1	1
GO:0003756	protein disulfide isomerase activity	MF	10	8	1	0.0148518748080946	0.993916205585873	1	1
GO:0002902	regulation of B cell apoptotic process	BP	10	8	2	0.0148518748080946	0.953379792760803	1	1
GO:0014870	response to muscle inactivity	BP	10	8	2	0.0148518748080946	0.953379792760803	1	1
GO:0014874	response to stimulus involved in regulation of muscle adaptation	BP	10	8	2	0.0148518748080946	0.953379792760803	1	1
GO:0017056	structural constituent of nuclear pore	MF	10	8	0	0.0148518748080946	1	1	1
GO:0022030	telencephalon glial cell migration	BP	10	8	1	0.0148518748080946	0.993916205585873	1	1
GO:0005681	spliceosomal complex	CC	95	50	19	0.0149570359148595	0.999991043938637	1	1
GO:0048013	ephrin receptor signaling pathway	BP	19	13	4	0.0149688255822061	0.97688694795377	1	1
GO:0019894	kinesin binding	MF	19	13	4	0.0149688255822061	0.97688694795377	1	1
GO:0000470	maturation of LSU-rRNA	BP	19	13	3	0.0149688255822061	0.994501495141619	1	1
GO:0048599	oocyte development	BP	19	13	5	0.0149688255822061	0.929925127544215	1	1
GO:0018209	peptidyl-serine modification	BP	121	62	39	0.0150170555811267	0.968334302101785	1	1
GO:0009394	2'-deoxyribonucleotide metabolic process	BP	12	0	9	1	0.0150329527078296	1	1
GO:0016408	C-acyltransferase activity	MF	12	1	9	0.998279425376207	0.0150329527078296	1	1
GO:0016878	acid-thiol ligase activity	MF	12	2	9	0.983815977230235	0.0150329527078296	1	1
GO:0002504	antigen processing and presentation of peptide or polysaccharide antigen via MHC class II	BP	12	2	9	0.983815977230235	0.0150329527078296	1	1
GO:0019692	deoxyribose phosphate metabolic process	BP	12	0	9	1	0.0150329527078296	1	1
GO:0034311	diol metabolic process	BP	12	2	9	0.983815977230235	0.0150329527078296	1	1
GO:0018904	ether metabolic process	BP	12	2	9	0.983815977230235	0.0150329527078296	1	1
GO:0015605	organophosphate ester transmembrane transporter activity	MF	12	3	9	0.928121028930209	0.0150329527078296	1	1
GO:0016646	oxidoreductase activity, acting on the CH-NH group of donors, NAD or NADP as acceptor	MF	12	3	9	0.928121028930209	0.0150329527078296	1	1
GO:0046174	polyol catabolic process	BP	12	2	9	0.983815977230235	0.0150329527078296	1	1
GO:0030431	sleep	BP	12	1	9	0.998279425376207	0.0150329527078296	1	1
GO:1901682	sulfur compound transmembrane transporter activity	MF	12	2	9	0.983815977230235	0.0150329527078296	1	1
GO:1901653	cellular response to peptide	BP	165	82	56	0.0151182047024429	0.953755544638655	1	1
GO:0016247	channel regulator activity	MF	50	16	28	0.929773615076277	0.015400663386237	1	1
GO:0016798	hydrolase activity, acting on glycosyl bonds	MF	50	15	28	0.961997658114975	0.015400663386237	1	1
GO:0044262	cellular carbohydrate metabolic process	BP	120	44	60	0.863761573769642	0.0154905774228806	1	1
GO:1904062	regulation of cation transmembrane transport	BP	120	46	60	0.764020445289	0.0154905774228806	1	1
GO:2001020	regulation of response to DNA damage stimulus	BP	93	49	23	0.015508860190231	0.999343562656437	1	1
GO:0007059	chromosome segregation	BP	119	61	24	0.0156017203712436	0.999998937609801	1	1
GO:0198738	cell-cell signaling by wnt	BP	163	81	56	0.015713183389514	0.94072302427544	1	1
GO:1904064	positive regulation of cation transmembrane transport	BP	65	23	35	0.858613765404288	0.0157191503519205	1	1
GO:0006796	phosphate-containing compound metabolic process	BP	1262	554	514	0.0158127964335246	0.275480867648255	1	1
GO:0042149	cellular response to glucose starvation	BP	21	14	6	0.0160765895978746	0.903619338665905	1	1
GO:0072577	endothelial cell apoptotic process	BP	21	14	7	0.0160765895978746	0.798514878195544	1	1
GO:0043966	histone H3 acetylation	BP	21	14	3	0.0160765895978746	0.997609835490779	1	1
GO:0009994	oocyte differentiation	BP	21	14	6	0.0160765895978746	0.903619338665905	1	1
GO:0031062	positive regulation of histone methylation	BP	21	14	6	0.0160765895978746	0.903619338665905	1	1
GO:0090184	positive regulation of kidney development	BP	21	14	6	0.0160765895978746	0.903619338665905	1	1
GO:1902041	regulation of extrinsic apoptotic signaling pathway via death domain receptors	BP	21	14	6	0.0160765895978746	0.903619338665905	1	1
GO:0042470	melanosome	CC	53	30	15	0.0162039322400907	0.971927165961017	1	1
GO:0048770	pigment granule	CC	53	30	15	0.0162039322400907	0.971927165961017	1	1
GO:0030856	regulation of epithelial cell differentiation	BP	53	30	13	0.0162039322400907	0.993993331556555	1	1
GO:0050730	regulation of peptidyl-tyrosine phosphorylation	BP	104	54	33	0.0163227254045923	0.96721041809566	1	1
GO:0016607	nuclear speck	CC	150	75	40	0.0165025327490652	0.999785449091455	1	1
GO:1900542	regulation of purine nucleotide metabolic process	BP	46	20	26	0.427795239079359	0.0165614022848327	1	1
GO:0001909	leukocyte mediated cytotoxicity	BP	51	29	12	0.0165719798987354	0.995706354321571	1	1
GO:0006282	regulation of DNA repair	BP	51	29	11	0.0165719798987354	0.998382738137887	1	1
GO:0062023	collagen-containing extracellular matrix	CC	89	47	33	0.0166713235268823	0.74498382133019	1	1
GO:0007283	spermatogenesis	BP	170	84	51	0.0167047987822559	0.997441916891003	1	1
GO:0043021	ribonucleoprotein complex binding	MF	72	39	17	0.0169307869720413	0.998900488510236	1	1
GO:0097479	synaptic vesicle localization	BP	72	39	21	0.0169307869720413	0.978761311718321	1	1
GO:0001825	blastocyst formation	BP	23	15	3	0.0169338539496322	0.998978096506976	1	1
GO:0008543	fibroblast growth factor receptor signaling pathway	BP	23	15	7	0.0169338539496322	0.875206862051363	1	1
GO:0050771	negative regulation of axonogenesis	BP	23	15	4	0.0169338539496322	0.994808035114476	1	1
GO:0010661	positive regulation of muscle cell apoptotic process	BP	23	15	5	0.0169338539496322	0.980898673552755	1	1
GO:0140238	presynaptic endocytosis	BP	23	15	4	0.0169338539496322	0.994808035114476	1	1
GO:0048488	synaptic vesicle endocytosis	BP	23	15	4	0.0169338539496322	0.994808035114476	1	1
GO:0061448	connective tissue development	BP	102	53	37	0.0169470963771841	0.805316561587903	1	1
GO:0010639	negative regulation of organelle organization	BP	159	79	47	0.0169763179444354	0.997673482286328	1	1
GO:0051603	proteolysis involved in cellular protein catabolic process	BP	319	150	110	0.0171807787577145	0.98237880841209	1	1
GO:1901658	glycosyl compound catabolic process	BP	14	4	10	0.892588934831048	0.0172208847615979	1	1
GO:0033176	proton-transporting V-type ATPase complex	CC	14	1	10	0.999405170096598	0.0172208847615979	1	1
GO:0042304	regulation of fatty acid biosynthetic process	BP	14	3	10	0.966997132976184	0.0172208847615979	1	1
GO:0051119	sugar transmembrane transporter activity	MF	14	3	10	0.966997132976184	0.0172208847615979	1	1
GO:0003774	motor activity	MF	47	27	15	0.0172636478450052	0.900462990153239	1	1
GO:0061387	regulation of extent of cell growth	BP	47	27	12	0.0172636478450052	0.987083850531453	1	1
GO:0009894	regulation of catabolic process	BP	358	167	140	0.0175149965585869	0.648825797500389	1	1
GO:0000228	nuclear chromosome	CC	233	112	67	0.0175764020471779	0.999882679156523	1	1
GO:0030858	positive regulation of epithelial cell differentiation	BP	25	16	5	0.017577015387011	0.990470205291428	1	1
GO:0090183	regulation of kidney development	BP	25	16	8	0.017577015387011	0.84540448619663	1	1
GO:0007259	JAK-STAT cascade	BP	45	26	11	0.0175782963984321	0.990573298708354	1	1
GO:0097696	STAT cascade	BP	45	26	11	0.0175782963984321	0.990573298708354	1	1
GO:0002456	T cell mediated immunity	BP	45	26	9	0.0175782963984321	0.998756554605325	1	1
GO:0021782	glial cell development	BP	45	26	15	0.0175782963984321	0.855825748515898	1	1
GO:2001057	reactive nitrogen species metabolic process	BP	42	13	24	0.935515819907307	0.017724503693575	1	1
GO:0008083	growth factor activity	MF	43	25	15	0.0178648571389914	0.797081363721618	1	1
GO:0046425	regulation of JAK-STAT cascade	BP	43	25	10	0.0178648571389914	0.993364941169316	1	1
GO:1904892	regulation of STAT cascade	BP	43	25	10	0.0178648571389914	0.993364941169316	1	1
GO:0008637	apoptotic mitochondrial changes	BP	59	21	32	0.841642506770374	0.0179613604772046	1	1
GO:0043954	cellular component maintenance	BP	27	17	5	0.0180385671331373	0.995360700143642	1	1
GO:0042108	positive regulation of cytokine biosynthetic process	BP	27	17	5	0.0180385671331373	0.995360700143642	1	1
GO:0000381	regulation of alternative mRNA splicing, via spliceosome	BP	27	17	2	0.0180385671331373	0.999980564590976	1	1
GO:0033047	regulation of mitotic sister chromatid segregation	BP	27	17	3	0.0180385671331373	0.999820541839207	1	1
GO:1990874	vascular smooth muscle cell proliferation	BP	27	17	9	0.0180385671331373	0.814795141056541	1	1
GO:0032200	telomere organization	BP	68	37	15	0.0180631050844822	0.999462469600361	1	1
GO:0043525	positive regulation of neuron apoptotic process	BP	41	24	8	0.0181166578767421	0.998529260039875	1	1
GO:0004497	monooxygenase activity	MF	40	15	23	0.733304032780954	0.01829472150023	1	1
GO:0008037	cell recognition	BP	39	23	11	0.0183258599650384	0.954639583479983	1	1
GO:0030330	DNA damage response, signal transduction by p53 class mediator	BP	29	18	6	0.0183468214066007	0.991990837670921	1	1
GO:0071398	cellular response to fatty acid	BP	29	18	9	0.0183468214066007	0.880451855314772	1	1
GO:0060997	dendritic spine morphogenesis	BP	29	18	6	0.0183468214066007	0.991990837670921	1	1
GO:0016239	positive regulation of macroautophagy	BP	29	18	9	0.0183468214066007	0.880451855314772	1	1
GO:0005080	protein kinase C binding	MF	29	18	6	0.0183468214066007	0.991990837670921	1	1
GO:0035914	skeletal muscle cell differentiation	BP	29	18	9	0.0183468214066007	0.880451855314772	1	1
GO:0070603	SWI/SNF superfamily-type complex	CC	37	22	8	0.0184832473580002	0.994533578634136	1	1
GO:0097061	dendritic spine organization	BP	37	22	7	0.0184832473580002	0.998281304166267	1	1
GO:0097756	negative regulation of blood vessel diameter	BP	37	22	9	0.0184832473580002	0.985149831441831	1	1
GO:0110110	positive regulation of animal organ morphogenesis	BP	37	22	15	0.0184832473580002	0.532667917665539	1	1
GO:0014015	positive regulation of gliogenesis	BP	37	22	11	0.0184832473580002	0.927290700741807	1	1
GO:1903312	negative regulation of mRNA metabolic process	BP	31	19	5	0.0185261277290272	0.998965710461851	1	1
GO:0045685	regulation of glial cell differentiation	BP	31	19	8	0.0185261277290272	0.966786271602052	1	1
GO:1990090	cellular response to nerve growth factor stimulus	BP	35	21	9	0.0185779764460317	0.97387831982961	1	1
GO:0045921	positive regulation of exocytosis	BP	35	21	7	0.0185779764460317	0.996586905488629	1	1
GO:1990089	response to nerve growth factor	BP	35	21	9	0.0185779764460317	0.97387831982961	1	1
GO:0042310	vasoconstriction	BP	35	21	9	0.0185779764460317	0.97387831982961	1	1
GO:0032587	ruffle membrane	CC	33	20	8	0.018597281003228	0.981333478733692	1	1
GO:0003857	3-hydroxyacyl-CoA dehydrogenase activity	MF	7	1	6	0.975555836191536	0.0186423879092583	1	1
GO:0010181	FMN binding	MF	7	1	6	0.975555836191536	0.0186423879092583	1	1
GO:0003988	acetyl-CoA C-acyltransferase activity	MF	7	1	6	0.975555836191536	0.0186423879092583	1	1
GO:0097202	activation of cysteine-type endopeptidase activity	BP	7	1	6	0.975555836191536	0.0186423879092583	1	1
GO:0046185	aldehyde catabolic process	BP	7	0	6	1	0.0186423879092583	1	1
GO:0015721	bile acid and bile salt transport	BP	7	0	6	1	0.0186423879092583	1	1
GO:0031314	extrinsic component of mitochondrial inner membrane	CC	7	0	6	1	0.0186423879092583	1	1
GO:0035337	fatty-acyl-CoA metabolic process	BP	7	0	6	1	0.0186423879092583	1	1
GO:0001660	fever generation	BP	7	1	6	0.975555836191536	0.0186423879092583	1	1
GO:0019388	galactose catabolic process	BP	7	0	6	1	0.0186423879092583	1	1
GO:0001573	ganglioside metabolic process	BP	7	1	6	0.975555836191536	0.0186423879092583	1	1
GO:0036041	long-chain fatty acid binding	MF	7	1	6	0.975555836191536	0.0186423879092583	1	1
GO:0051791	medium-chain fatty acid metabolic process	BP	7	1	6	0.975555836191536	0.0186423879092583	1	1
GO:0032780	negative regulation of ATPase activity	BP	7	1	6	0.975555836191536	0.0186423879092583	1	1
GO:0002862	negative regulation of inflammatory response to antigenic stimulus	BP	7	1	6	0.975555836191536	0.0186423879092583	1	1
GO:0010917	negative regulation of mitochondrial membrane potential	BP	7	1	6	0.975555836191536	0.0186423879092583	1	1
GO:0050145	nucleoside monophosphate kinase activity	MF	7	1	6	0.975555836191536	0.0186423879092583	1	1
GO:0009313	oligosaccharide catabolic process	BP	7	1	6	0.975555836191536	0.0186423879092583	1	1
GO:0009151	purine deoxyribonucleotide metabolic process	BP	7	0	6	1	0.0186423879092583	1	1
GO:0070255	regulation of mucus secretion	BP	7	1	6	0.975555836191536	0.0186423879092583	1	1
GO:0003091	renal water homeostasis	BP	7	1	6	0.975555836191536	0.0186423879092583	1	1
GO:0046459	short-chain fatty acid metabolic process	BP	7	0	6	1	0.0186423879092583	1	1
GO:0097501	stress response to metal ion	BP	7	1	6	0.975555836191536	0.0186423879092583	1	1
GO:0002705	positive regulation of leukocyte mediated immunity	BP	66	36	12	0.0186478660207857	0.999961496747194	1	1
GO:0016323	basolateral plasma membrane	CC	103	39	52	0.781551165108315	0.0186484337226704	1	1
GO:0080008	Cul4-RING E3 ubiquitin ligase complex	CC	12	9	1	0.0186545248459454	0.997809449948136	1	1
GO:0031365	N-terminal protein amino acid modification	BP	12	9	3	0.0186545248459454	0.916080119260588	1	1
GO:0032451	demethylase activity	MF	12	9	2	0.0186545248459454	0.98028697022595	1	1
GO:0034453	microtubule anchoring	BP	12	9	2	0.0186545248459454	0.98028697022595	1	1
GO:0045746	negative regulation of Notch signaling pathway	BP	12	9	1	0.0186545248459454	0.997809449948136	1	1
GO:0042059	negative regulation of epidermal growth factor receptor signaling pathway	BP	12	9	2	0.0186545248459454	0.98028697022595	1	1
GO:0004712	protein serine/threonine/tyrosine kinase activity	MF	12	9	1	0.0186545248459454	0.997809449948136	1	1
GO:0035561	regulation of chromatin binding	BP	12	9	1	0.0186545248459454	0.997809449948136	1	1
GO:0031440	regulation of mRNA 3'-end processing	BP	12	9	0	0.0186545248459454	1	1	1
GO:0071526	semaphorin-plexin signaling pathway	BP	12	9	1	0.0186545248459454	0.997809449948136	1	1
GO:0060065	uterus development	BP	12	9	2	0.0186545248459454	0.98028697022595	1	1
GO:0006760	folic acid-containing compound metabolic process	BP	16	3	11	0.985368163132094	0.0188043733994707	1	1
GO:0016645	oxidoreductase activity, acting on the CH-NH group of donors	MF	16	4	11	0.945754081933367	0.0188043733994707	1	1
GO:0010499	proteasomal ubiquitin-independent protein catabolic process	BP	16	1	11	0.999794433721585	0.0188043733994707	1	1
GO:0002082	regulation of oxidative phosphorylation	BP	16	5	11	0.855632047206265	0.0188043733994707	1	1
GO:0000303	response to superoxide	BP	16	4	11	0.945754081933367	0.0188043733994707	1	1
GO:0004553	hydrolase activity, hydrolyzing O-glycosyl compounds	MF	38	12	22	0.915728335317324	0.0188483945672542	1	1
GO:0065002	intracellular protein transmembrane transport	BP	38	10	22	0.980983289529941	0.0188483945672542	1	1
GO:0006401	RNA catabolic process	BP	109	56	28	0.0188936809797572	0.999411823795399	1	1
GO:0040008	regulation of growth	BP	297	140	109	0.0189662399087555	0.889747336360475	1	1
GO:0050821	protein stabilization	BP	96	50	34	0.0189673547388413	0.845117470993173	1	1
GO:0044271	cellular nitrogen compound biosynthetic process	BP	1748	757	656	0.0191337944907776	0.99128853575114	1	1
GO:0048029	monosaccharide binding	MF	36	11	21	0.930419196649802	0.0193767194449763	1	1
GO:0006805	xenobiotic metabolic process	BP	36	10	21	0.966875122024952	0.0193767194449763	1	1
GO:0016055	Wnt signaling pathway	BP	162	80	56	0.019496152062872	0.933147569760165	1	1
GO:0010256	endomembrane system organization	BP	162	80	55	0.019496152062872	0.95205322516801	1	1
GO:0002376	immune system process	BP	810	361	309	0.0198125776612943	0.872814281355995	1	1
GO:0022600	digestive system process	BP	34	10	20	0.943956424492319	0.0198687658177381	1	1
GO:0022834	ligand-gated channel activity	MF	34	12	20	0.806514154882076	0.0198687658177381	1	1
GO:0015276	ligand-gated ion channel activity	MF	34	12	20	0.806514154882076	0.0198687658177381	1	1
GO:0002252	immune effector process	BP	261	124	84	0.0198715186924033	0.99651426651213	1	1
GO:0060401	cytosolic calcium ion transport	BP	68	24	36	0.866275152591522	0.0198780739984838	1	1
GO:0015171	amino acid transmembrane transporter activity	MF	18	6	12	0.818510416179008	0.019900448890635	1	1
GO:0003707	steroid hormone receptor activity	MF	18	4	12	0.973721103232429	0.019900448890635	1	1
GO:0060538	skeletal muscle organ development	BP	79	42	30	0.0199459574550112	0.67995461707154	1	1
GO:0043207	response to external biotic stimulus	BP	366	170	147	0.0199467724193572	0.484670826992344	1	1
GO:0051707	response to other organism	BP	366	170	147	0.0199467724193572	0.484670826992344	1	1
GO:0050678	regulation of epithelial cell proliferation	BP	160	79	58	0.0202660862250141	0.85203363409976	1	1
GO:0006801	superoxide metabolic process	BP	32	12	19	0.722643944229853	0.0203109537309342	1	1
GO:0055067	monovalent inorganic cation homeostasis	BP	53	15	29	0.981432690060558	0.0204660960207528	1	1
GO:0043534	blood vessel endothelial cell migration	BP	60	33	21	0.020467257438192	0.819911089652041	1	1
GO:0045931	positive regulation of mitotic cell cycle	BP	60	33	13	0.020467257438192	0.999197018795676	1	1
GO:0030674	protein binding, bridging	MF	60	33	13	0.020467257438192	0.999197018795676	1	1
GO:0001974	blood vessel remodeling	BP	20	6	13	0.894602596326687	0.0206090534549842	1	1
GO:1901505	carbohydrate derivative transmembrane transporter activity	MF	20	5	13	0.958967184804887	0.0206090534549842	1	1
GO:0050829	defense response to Gram-negative bacterium	BP	20	6	13	0.894602596326687	0.0206090534549842	1	1
GO:0016592	mediator complex	CC	20	4	13	0.987691271355011	0.0206090534549842	1	1
GO:0006693	prostaglandin metabolic process	BP	20	6	13	0.894602596326687	0.0206090534549842	1	1
GO:0006692	prostanoid metabolic process	BP	20	6	13	0.894602596326687	0.0206090534549842	1	1
GO:0032768	regulation of monooxygenase activity	BP	20	4	13	0.987691271355011	0.0206090534549842	1	1
GO:0043010	camera-type eye development	BP	116	59	40	0.0207850047309963	0.904891113116851	1	1
GO:0006855	drug transmembrane transport	BP	28	7	17	0.976289850287363	0.0209740062945094	1	1
GO:0019748	secondary metabolic process	BP	28	9	17	0.878286655027043	0.0209740062945094	1	1
GO:0042491	inner ear auditory receptor cell differentiation	BP	22	4	14	0.994392825016458	0.0210117392920937	1	1
GO:0090199	regulation of release of cytochrome c from mitochondria	BP	22	7	14	0.866533530970797	0.0210117392920937	1	1
GO:1904951	positive regulation of establishment of protein localization	BP	187	91	65	0.0210468320733846	0.939161594171381	1	1
GO:0032963	collagen metabolic process	BP	58	32	22	0.0210915529572863	0.670159550438287	1	1
GO:1902806	regulation of cell cycle G1/S phase transition	BP	58	32	16	0.0210915529572863	0.982333103387889	1	1
GO:0045453	bone resorption	BP	26	7	16	0.956242533097784	0.0211474903543505	1	1
GO:0001775	cell activation	BP	339	158	117	0.0211541322425193	0.984543499410472	1	1
GO:0015807	L-amino acid transport	BP	24	6	15	0.968859010664962	0.0211738682681006	1	1
GO:0003333	amino acid transmembrane transport	BP	24	8	15	0.837704595564525	0.0211738682681006	1	1
GO:0042398	cellular modified amino acid biosynthetic process	BP	24	6	15	0.968859010664962	0.0211738682681006	1	1
GO:0032870	cellular response to hormone stimulus	BP	307	144	116	0.0211821275030508	0.800997250772257	1	1
[truncated: 8,001 more rows]
