# Supplementary material for: RNA-seq reveals altered gene expression levels in proximal tubular cell cultures compared to renal cortex but not during early glucotoxicity
Source: Sci Rep. 2020 Jun 25;10:10390. doi: 10.1038/s41598-020-67361-3 (PMC7316724; doi:10.1038/s41598-020-67361-3)
Supplement: Supplementary file 3 — Supplementary information 3 [file 41598_2020_67361_MOESM3_ESM.xlsx]

## Sheet: Sheet1
GeneID	Symbol	logFC	logCPM	F	PValue	FDR
362282	Pck1	-11.9068807659306	11.0504515263329	6721.62200457788	5.90151244605232e-28	2.54749521410189e-24
445442	Thbs1	6.14791210661306	12.4104655063374	6642.03697231063	6.69072938700431e-28	2.54749521410189e-24
290350	Loxl2	6.71919024934695	9.93662903490893	5071.6809674801	1.14656701176735e-26	2.91036926486947e-23
114027	Dao	-9.1048225974272	9.77100518710654	4174.05592221116	8.9045860092132e-26	1.69521056150396e-22
29317	Csrp2	-4.57656767964009	7.57735402775441	3726.49023918587	2.93496970473446e-25	4.46995886031059e-22
313057	Serinc2	4.64481643795614	8.55206729619974	3497.28101276289	5.71981806130399e-25	6.68351680893381e-22
25284	Amacr	-5.33031266315617	7.68976648933629	3473.56767085207	6.14374493270344e-25	6.68351680893381e-22
81728	Ndufv2	-3.40179060114102	8.99236805103383	3383.940723679	8.08589322739848e-25	7.16556792487782e-22
81634	Actn1	5.80190671022906	11.3424631292177	3338.20320396401	9.32870479073332e-25	7.16556792487782e-22
25634	G6pc	-10.6909081040935	7.32340844861961	3335.45389880902	9.4098068612972e-25	7.16556792487782e-22
94168	Spp2	-11.4608484472778	8.22081319694452	3096.67734282415	2.05313478864524e-24	1.33252732004193e-21
361538	Prodh2	-7.57497704876189	8.26784223683646	3090.05050503849	2.09984607229195e-24	1.33252732004193e-21
315167	Ndufa6	-3.55032391130709	8.74846264546738	2972.93495458861	3.15046045668278e-24	1.84544279827995e-21
25014	Acat1	-3.85063662891808	9.56766655955393	2915.71929972075	3.86341132061359e-24	2.10141980046232e-21
64526	Ech1	-3.39276860644235	7.96271211120748	2888.850322487	4.25769317436342e-24	2.1614889015185e-21
25548	Slc34a1	-11.0525176792169	11.2100923958623	2840.88139940599	5.10439002088774e-24	2.42937062556626e-21
300676	Ttc36	-9.93139705162308	7.2311716445515	2791.69113570731	6.09685424576247e-24	2.60713417188851e-21
24616	Pah	-9.13750667741909	7.32367358667393	2788.83792421944	6.16262837741211e-24	2.60713417188851e-21
170465	Acaa2	-4.33646599728029	9.33551610457766	2746.95559258459	7.22308489865872e-24	2.87956798037915e-21
297932	Atp6v0d2	-8.6373280060356	7.93868382802245	2733.53237118756	7.60403770381743e-24	2.87956798037915e-21
25086	Cyp2e1	-13.4947570889721	9.87826777827546	2786.2361740377	7.94102791700093e-24	2.87956798037915e-21
55939	Apom	-9.4277783939513	8.77189250813441	2700.19807854271	8.64868490906177e-24	2.99362434465934e-21
171179	Glyatl2	-9.80806324270422	6.29627249096959	2629.61135123755	1.14190306938603e-23	3.78069211885854e-21
192241	Atp5po	-3.6245398634644	10.4955957935452	2602.00144547466	1.27558562668077e-23	4.04732689465587e-21
252899	Miox	-12.2973154527957	11.1042408432214	2659.84348668308	1.45699855420326e-23	4.43801759610314e-21
83500	Slc22a8	-10.8005725889592	6.13156686250348	2485.09864866931	2.06565656097306e-23	5.85415079721859e-21
25313	Egf	-8.18275681859419	8.16411093056415	2483.95297552862	2.07566738706372e-23	5.85415079721859e-21
100366121	Smim24	-5.80509569301371	7.5001683346675	2474.64159211411	2.15902765154079e-23	5.87178413088681e-21
297768	Lactb2	-4.58534736895842	7.29625099218393	2463.36723630559	2.26490136125179e-23	5.94731857445944e-21
337920	Naglt1	-7.52560215500178	6.79606747667143	2380.74842659848	3.23854728018703e-23	8.22051251287473e-21
24172	Adh1	-10.7624949978541	7.26752632259512	2373.30755425831	3.34655868061532e-23	8.22065946867279e-21
312488	Atp6v1b1	-8.83634739137953	8.2512494383715	2349.48487742524	3.73977540409743e-23	8.89949678193811e-21
24404	Gpx1	-3.68051550367035	10.0174249633915	2335.1049526563	3.96693956935061e-23	8.93716160455573e-21
25274	Tst	-6.71742419394232	8.54052810759311	2330.34286677381	4.0527143137599e-23	8.93716160455573e-21
362275	B4galt5	4.64293168952389	8.53567414639549	2326.2010060494	4.12896982517646e-23	8.93716160455573e-21
171142	Ehhadh	-6.31987784926959	7.13040651081389	2317.68521752105	4.2907354474332e-23	8.93716160455573e-21
293048	Rhcg	-8.22955286982322	8.27673290133891	2316.21988395474	4.34241601271913e-23	8.93716160455573e-21
24362	Fbp1	-9.49411870612104	10.1594836008221	2360.83952923177	4.46740087871841e-23	8.95243623458966e-21
65151	Rida	-6.61249753152216	10.4167127218137	2226.11230925895	6.54557000823677e-23	1.27806450289033e-20
29711	Bckdhb	-3.98332802628085	7.50247181945774	2215.06178844222	6.89580472583677e-23	1.31278882468118e-20
29740	Eci1	-2.84807718640465	8.33051035823675	2173.88362290652	8.39338632435182e-23	1.55891797219364e-20
364975	Gcdh	-3.53182850445446	8.25016780172335	2153.3882330399	9.26868401024333e-23	1.68050068423817e-20
24617	Serpine1	9.52164255514444	11.4398182675487	2126.6296949172	1.06523933568271e-22	1.88646454447066e-20
300677	Atp5mg	-3.22454467903102	9.7554925092767	2089.66147470195	1.26944298011342e-22	2.19700188490083e-20
100270678	Spns2	5.60716579821774	8.5069906908429	2067.95386507609	1.41607485797212e-22	2.39631334299061e-20
171128	Gchfr	-6.23166217908092	5.75394903740559	2048.01299617558	1.56722883758295e-22	2.59444513004222e-20
25045	Dbi	-3.25945845773626	9.05160577807473	2022.45363673463	1.78736865960304e-22	2.8959175197611e-20
308129	Iyd	-9.22876695197456	5.39621628819884	1979.30793844774	2.23981261029148e-22	3.55336938070201e-20
291076	Eci3	-3.87044843544108	7.67820675119223	1974.75066174089	2.29448871130809e-22	3.56582276257369e-20
690976	Cnn2	4.51568782928942	8.23477741564231	1967.28288787651	2.38726900510806e-22	3.63581069477958e-20
246263	Acsm2	-8.15709783968179	10.0765229366608	2013.82640590274	2.55942593659409e-22	3.82157421709098e-20
313430	Fam151a	-5.92608766213817	8.21203898263318	1944.5508108173	2.69591683508555e-22	3.94796282676471e-20
680860	Eppk1	6.2295633153507	7.08996180989141	1921.44803474531	3.05493830505114e-22	4.38931230055933e-20
304917	Serpinc1	-7.28308869071896	7.17339997648831	1911.64981174352	3.22274185177227e-22	4.40387742725039e-20
500040	Tes	3.58733647040751	8.13313472132318	1910.97822783894	3.23460736955302e-22	4.40387742725039e-20
304822	Pkp1	8.82357186801284	6.18872865647574	1910.75452237504	3.2385703995538e-22	4.40387742725039e-20
24248	Cat	-3.93023418354811	9.31755139093287	1853.33252908182	4.45584363206394e-22	5.95285074704682e-20
59103	Ptges	-7.0931382397986	4.66262426424625	1844.34204865831	4.68824742237445e-22	6.15534553816921e-20
79242	Hpgd	-6.60885262118548	6.15874824220015	1837.26282688133	4.88058763515939e-22	6.28158520497269e-20
25240	Aqp1	-7.10805878010237	7.44164918428204	1835.68637428844	4.94937770582221e-22	6.28158520497269e-20
313491	Hint2	-2.74385629051398	7.40557984025823	1808.14532654613	5.76766484868026e-22	7.14979203537294e-20
117543	Decr1	-3.2992227194929	8.24734815605538	1806.54676956356	5.82123580030364e-22	7.14979203537294e-20
65144	Pdzk1	-5.37030162183691	9.35028514002827	1794.39299815611	6.24680329079596e-22	7.39658210521118e-20
300105	Ttll12	3.40297865022366	7.08401430781101	1792.97280986709	6.29871354579196e-22	7.39658210521118e-20
291103	Uqcrfs1	-2.45080098446733	9.0361676325391	1792.56890120484	6.31356318895241e-22	7.39658210521118e-20
102548541	LOC102548541	-4.29988936008743	6.66711947854376	1773.4266567501	7.06325259845502e-22	8.14949523291439e-20
60398	Fhit	-4.99632054133212	5.23090158049895	1755.40678430114	7.85878325045144e-22	8.93203499286384e-20
113902	Ces1d	-8.58816989752262	5.8581877226585	1750.62839842998	8.08584014886556e-22	9.05495187258989e-20
500693	Bbof1	-6.10121537222034	9.45520743969888	1745.68799455651	8.32816946911257e-22	9.19116094308582e-20
25745	Myh9l1	3.85568289397248	10.8041370627171	1730.4794705895	9.12545603903006e-22	9.83949913348584e-20
29170	Aqp6	-8.73228988126532	5.55042377713998	1728.05734082528	9.25997632862579e-22	9.83949913348584e-20
24594	Klk1b3	-10.3943309787695	8.32102790391814	1879.16016567242	9.30326904282312e-22	9.83949913348584e-20
65192	Slc27a2	-8.64877720298117	8.3090940672681	1828.93660828373	9.9039536469171e-22	1.01604334176622e-19
100359982	Mpc2	-4.48871397309396	6.13400132376054	1716.87367330915	9.90988838415189e-22	1.01604334176622e-19
24312	Dhfr	-3.19846009207949	6.02076150922932	1715.27187080143	1.00069928604683e-21	1.01604334176622e-19
307582	Lama3	3.29050330564145	8.96469857785285	1702.0420373815	1.08500232724853e-21	1.08714377921021e-19
287185	Foxi1	-7.23833955963757	5.5911289738735	1698.1149147599	1.11150055950318e-21	1.08819531735897e-19
306766	LOC306766	-3.00083666290297	7.52831475658023	1697.65759227165	1.11463210445174e-21	1.08819531735897e-19
300726	Etfa	-2.77047250430025	9.44787772687731	1671.89288908581	1.30767453850831e-21	1.26049893806845e-19
361348	Mro	-7.60189560752781	5.76101330410429	1665.16216638078	1.36394008651183e-21	1.29830046984845e-19
360719	Hgd	-7.59528148887624	8.04837442698159	1715.6523432022	1.65168937027483e-21	1.55279192032628e-19
83687	Defb1	-7.64531322372132	10.5666180602023	1712.96557116546	1.67858185147166e-21	1.55882936572643e-19
689064	LOC689064	-12.3094962209961	6.91047396605312	1728.01861680248	1.7378534423828e-21	1.59442818840301e-19
64846	Slc13a3	-5.97742946396885	8.43899379239145	1622.61411921073	1.79587356656812e-21	1.62804490588289e-19
302971	Prss22	8.92463550421326	7.67293101253769	1606.31732021903	2.00094160278271e-21	1.79260827119887e-19
298917	Iah1	-4.98838822952633	8.27794250312332	1590.47779363591	2.20218664338206e-21	1.94995945225051e-19
113898	Prdx5	-2.49299980175386	8.56040468254261	1580.07100836059	2.35835443544825e-21	2.06423781907339e-19
100911597	Myh9	3.55381114328316	11.1044802021224	1573.46878765424	2.46369277983133e-21	2.13193414981995e-19
171445	Akr7a2	-4.69932539506897	8.74864947210678	1570.04519628069	2.52033532251459e-21	2.15644421134254e-19
29583	Pecam1	-4.46672334665549	5.24897879088454	1563.80323553311	2.62731150092822e-21	2.22299745328538e-19
65135	Dpys	-9.36545538149724	5.97371588857596	1561.69565528009	2.67736020752499e-21	2.2404503275058e-19
291075	Eci2	-2.6819600808876	7.47880957563402	1557.00015311822	2.74959611877013e-21	2.27588852656897e-19
81508	Bhmt	-8.5561084380459	6.1117899663057	1549.55055598189	2.90456217573575e-21	2.37830548045459e-19
245961	Dmgdh	-9.95969922716927	5.97155968413801	1542.55556475823	3.04494000695395e-21	2.46672533542067e-19
685059	Msrb1	-3.50546896075355	7.4453591074303	1539.36203025246	3.09665404796014e-21	2.48221269212805e-19
309809	RGD1310495	-6.5119678236477	4.9356361104106	1535.01649735129	3.18934106009213e-21	2.52987835131266e-19
103691744	LOC103691744	-3.59321650229517	6.315774303988	1531.87757634311	3.25818006990877e-21	2.55783930230467e-19
24904	Slc22a1	-5.90979209215406	7.63343167729284	1523.20408562455	3.4735038741614e-21	2.69905428589174e-19
297757	Sbspon	-8.09998916838007	5.27525832842641	1520.52700765099	3.52101786366633e-21	2.70833848806254e-19
689748	Tmem213	-4.64659768695862	6.74908339257434	1505.53506794778	3.90438746771535e-21	2.97319105666524e-19
24440	Hbb	-12.7774192781386	10.0984343613132	1791.41047172299	4.19854367795164e-21	3.15556850057062e-19
311406	Dusp2	3.8401222791055	6.31604524022159	1494.12580428564	4.22676279787529e-21	3.15556850057062e-19
365972	Bhmt2	-10.1510979691406	6.89331773404228	1568.96486627813	5.11527408976824e-21	3.78182642656167e-19
266686	Dhrs4	-2.99907121004531	7.19875241217187	1463.85459152496	5.23236159527076e-21	3.83119553346027e-19
500087	Fmc1	-3.15394164487168	5.8744603280619	1461.8719063601	5.30682176336735e-21	3.84870930743261e-19
171385	Acmsd	-10.2082402544969	6.56290236373682	1520.08043417549	6.47869122800502e-21	4.65426733030738e-19
100363531	LOC100363531	-3.79393249107264	8.43536786476588	1430.41007326408	6.6577668713156e-21	4.73821446028675e-19
363061	Sdhd	-2.59697791275553	7.90246022958147	1410.72200435716	7.69230500677454e-21	5.42378728023964e-19
300834	Wdr72	-3.64548255949757	5.48067337563332	1401.83261701304	8.21603364892756e-21	5.69231332071829e-19
361071	Sucla2	-2.22704246934491	8.41640340897294	1401.72439188499	8.22264563728184e-21	5.69231332071829e-19
680021	Grhpr	-4.91913932083828	7.74623990650369	1397.96298791167	8.45610635391678e-21	5.80119368334021e-19
59107	Ltbp1	4.41026922545327	8.0672734886236	1376.58098592741	9.92903706921793e-21	6.71542179804433e-19
681024	Ndufa4	-2.92674243249966	9.12470754543424	1376.10190687263	9.9651039156797e-21	6.71542179804433e-19
287442	Tmem256	-3.31132557779253	6.45325003209048	1373.68845965669	1.01489915719499e-20	6.77934831757884e-19
361272	Dhtkd1	-4.56672095051134	5.66468319890528	1367.88896583243	1.0606242470311e-20	7.02317707925373e-19
500921	Tmem117	-3.88220147078313	5.44584707998511	1361.5036382761	1.11359225444405e-20	7.31034915309606e-19
689130	LOC689130	-2.08135804773625	10.0853653096685	1352.40570348036	1.19412989089525e-20	7.72100786713081e-19
84020	Kcnq1	-3.09318913742788	5.45140031732443	1352.15618580751	1.19642669510366e-20	7.72100786713081e-19
24551	Mdh1	-3.95693345707082	7.57329543372237	1351.03898677157	1.20676995079988e-20	7.7223135927236e-19
314438	Degs2	-4.38678438497758	7.45484237463001	1349.80691893637	1.21829030967131e-20	7.73106725678921e-19
79238	Hmgcl	-2.80278194798697	6.80816052679441	1347.08064271571	1.24421241912039e-20	7.83031204264609e-19
291077	RGD1307537	-5.37376364700956	6.90103470032836	1337.14139499146	1.34395640504412e-20	8.38871149541881e-19
306544	Plpbp	-3.51160126403756	5.0892738467273	1329.56426923904	1.42587590790604e-20	8.78568480194513e-19
25541	Scp2	-3.08398136708961	8.52877984105161	1329.13924594876	1.43063022382298e-20	8.78568480194513e-19
684270	LOC684270	-3.46102694943367	6.02689690041441	1308.69702511742	1.68113356625553e-20	1.02414656856287e-18
29456	Map1b	5.13093491830144	7.03919056069436	1291.73227207775	1.92566122371654e-20	1.1638023983017e-18
85255	Hacl1	-3.26290525584814	6.37608910083105	1290.63975453324	1.94269266416746e-20	1.16485075886891e-18
309105	B4galnt4	5.10723109276914	7.08541875812575	1288.43326604493	1.97759499140903e-20	1.17651452027967e-18
288016	P3h2	-4.2648355164172	7.00077494938926	1284.9391382783	2.03427756852552e-20	1.20085454917224e-18
298607	Agmat	-6.76937518109363	4.40748565749957	1274.9602551713	2.20618553454787e-20	1.29231560350631e-18
298439	Ipp	-3.87256114596165	5.67768402057674	1261.89209089097	2.45580430275522e-20	1.42755341721229e-18
361239	Bphl	-4.60671177674396	6.5055076783309	1258.13784375148	2.53311545003868e-20	1.46133895091247e-18
114850	Wnt7a	9.14083021633381	6.41907760853751	1255.23267624896	2.59477026508053e-20	1.48565229839009e-18
25176	Slc25a5	-2.36733925130193	9.92540904179258	1252.93571333017	2.64468060657629e-20	1.50097588535015e-18
58936	Plk3	5.49743573502636	7.44625142405426	1252.19696799152	2.66095527934696e-20	1.50097588535015e-18
295923	Ndufs3	-2.78968710589453	8.74500129882857	1250.53334355798	2.69800805096297e-20	1.51068612559434e-18
156117	Casp12	5.12862051739307	5.33797765697588	1248.92216629834	2.73443165158915e-20	1.51879923028286e-18
363654	Tmigd1	-10.5093813908638	5.83301766342531	1290.89532084617	2.75238731160912e-20	1.51879923028286e-18
681337	Acot4	-6.46432980688312	4.8748460280458	1241.01069000322	2.92127168994438e-20	1.5908223933434e-18
298559	Tcea3	-6.29751341149544	4.77319315590247	1240.87115762719	2.92468988927218e-20	1.5908223933434e-18
266803	Sostdc1	-5.7063701907092	6.24976057454273	1238.07598560454	3.00753003216536e-20	1.62427951737157e-18
494021	Lmcd1	2.86234962648543	7.31520930556648	1231.45033079352	3.16592509876361e-20	1.69778307232992e-18
64317	Gpx3	-6.0135934974608	11.8596583590682	1228.58781882544	3.26632622965845e-20	1.73937582089854e-18
363225	RGD1305645	-7.62821244792949	6.54296955371159	1299.01710498199	3.30273939677071e-20	1.74655281294507e-18
84422	Gfra3	-6.42764268694316	5.88392048425583	1225.06056858616	3.35685573161684e-20	1.76292802732843e-18
192675	Bsnd	-6.28611612071356	5.80757145265704	1221.27491469961	3.45120487087476e-20	1.80006336244598e-18
113965	Hadh	-3.91274852247375	8.03265546126736	1220.38211095676	3.47754739087344e-20	1.80146417561233e-18
498226	Pm20d1	-6.59707543941347	6.49470255055538	1271.0185258597	3.57125941255104e-20	1.83750948828218e-18
26199	ND3	-3.16294613801046	12.5848433798064	1214.7237414521	3.64970485692915e-20	1.86526862318896e-18
79223	Gk	-6.20359028626235	7.44240787180469	1279.7421526761	3.77653975336773e-20	1.91722334812635e-18
362676	Prxl2b	-3.914670654741	5.81497288687431	1209.94880471568	3.80225348982803e-20	1.91749406126096e-18
362498	Mdn1	2.6856037441905	6.70837730791596	1206.34906457699	3.92187089288205e-20	1.95853185995794e-18
140898	Arhgef5	2.23243577274472	8.01673276057005	1205.95931250947	3.93506729577892e-20	1.95853185995794e-18
302554	Glod5	-7.06266741393291	4.5013653712439	1204.77724692226	3.97538835766543e-20	1.96575210023521e-18
295417	Slc44a3	-3.33476253152169	5.18799047352688	1198.55259714497	4.19531472824787e-20	2.06071206210582e-18
79431	Bhlhe40	2.4938936097632	8.30027342743928	1197.83396831316	4.22155064594232e-20	2.06071206210582e-18
25439	F2r	4.01141539422368	7.36210059476391	1189.73847027102	4.52984026183892e-20	2.1971167894206e-18
171040	Il11	8.92499736256121	7.1020778501703	1240.81450966647	4.57135781359486e-20	2.20322087028639e-18
293538	Hmx2	-8.66721989059815	6.01409249350181	1240.73115667064	4.96160908654453e-20	2.37626749648029e-18
252919	Slc38a3	-5.6109113427533	4.60557304073645	1177.63708041316	5.03761516240113e-20	2.39758996635529e-18
313843	Galm	-4.75956318542416	6.70549850145979	1174.82895765526	5.16415029114007e-20	2.43290163076651e-18
297566	Atp6v1e1	-2.27768935941103	8.6918255802621	1174.57625465468	5.17570668659455e-20	2.43290163076651e-18
366792	Mettl7b	-9.20481451306349	6.49246849357573	1273.49216448535	5.59635686666543e-20	2.61449432758634e-18
64001	Cyb5a	-2.47400882921543	8.63813347204681	1163.89002927594	5.69129232474692e-20	2.6426336007895e-18
102554639	LOC102554639	-4.37569840898027	5.03598647988982	1163.09757845458	5.73170722141899e-20	2.64526972673367e-18
24642	Pgam1	1.67593818749775	8.88851861847142	1157.32177204349	6.03593838271485e-20	2.76622354301981e-18
302980	Fahd1	-3.75059515622295	6.27003803298313	1156.76036943607	6.06643902408808e-20	2.76622354301981e-18
114209	Phyh	-3.66041649107325	8.51754348919297	1154.18596852021	6.20848182740871e-20	2.81414220926889e-18
113956	Pecr	-3.31532391550862	7.60288666460772	1148.68594823491	6.52429975405969e-20	2.93979542172571e-18
25650	Atp1b1	-2.8766680661276	10.4020248478064	1147.82779265164	6.57514310788415e-20	2.94527733920811e-18
29492	Notch2	2.66314877635465	6.32879503168212	1141.33778696361	6.97400063614457e-20	3.10567338270415e-18
25386	Aqp2	-10.4803146561712	8.13180147661586	1401.70140279154	7.1892367027271e-20	3.18290915646901e-18
24421	Gsta1	-5.6467275419144	5.55558790805346	1136.81251355557	7.26775958705234e-20	3.19907452343373e-18
83476	Cyr61	4.42343959999902	9.48298323367742	1132.91075866367	7.53193479061271e-20	3.29630364543194e-18
25257	Gamt	-4.08939346059917	6.55422103708845	1130.41512430814	7.70640821648072e-20	3.35338848962861e-18
690945	Dera	-1.86905104902166	6.91128352584146	1127.25359559522	7.93381687015959e-20	3.43272815149234e-18
300797	Ciao2a	-2.14244701718845	6.44104133915272	1125.13018628921	8.09067292431574e-20	3.48081775811663e-18
290277	Cryl1	-4.56204936648597	4.77285764426746	1122.45775275666	8.29292868723827e-20	3.54778943557974e-18
63864	Hsd17b10	-3.55709715176487	8.4095567270418	1121.25523469854	8.3857379070053e-20	3.56745218781259e-18
94194	Cox5b	-2.26206488345031	8.84135649374718	1120.23706487029	8.46520849046152e-20	3.58125348082581e-18
29154	Capn2	1.94888226674842	8.32416861110568	1114.01812334489	8.9688718780046e-20	3.77336791994503e-18
108351817	LOC108351817	-7.75887946471572	4.73434983167819	1106.67413084056	9.60631026810515e-20	3.99292565822056e-18
312790	Gprc5a	7.54058929158128	7.77219566105704	1176.45934155722	9.68157464769496e-20	3.99292565822056e-18
294674	Enc1	4.39940221770905	6.79694485359952	1105.73022030249	9.69177343245636e-20	3.99292565822056e-18
295214	S100a1	-4.34175809231254	5.40837049539	1105.63461507835	9.70047599173742e-20	3.99292565822056e-18
64192	Qdpr	-2.17197042763321	7.70322424032132	1099.18837476009	1.0307460293559e-19	4.21996291050817e-18
29130	Syn3	-3.68129148687811	9.54812403379144	1095.55412718966	1.06679033587275e-19	4.32681663138569e-18
362691	Tmem178a	-3.84666749251446	4.55774312218454	1095.41379970554	1.06820949008603e-19	4.32681663138569e-18
314214	L3hypdh	-3.80319424336282	5.61347347698993	1091.33179725462	1.11040948088343e-19	4.47395142694566e-18
287453	Rnasek	-2.67517391147166	7.25366257313072	1088.38114089517	1.14204918059229e-19	4.57721290011066e-18
366492	Epha2	4.02628862446027	8.13783576314734	1086.23071698785	1.16572948854156e-19	4.62312391716718e-18
297694	Plbd1	-5.37919200452092	4.14288979690779	1086.18655823273	1.16622135921527e-19	4.62312391716718e-18
83784	Agxt2	-7.56168047750581	7.56342009207157	1250.8655748039	1.17171755221703e-19	4.62312391716718e-18
502479	Afg1l	-2.82134631795354	5.60946635000773	1081.81885976532	1.21601293946324e-19	4.77316419279e-18
29213	Tubb4a	4.28065431254383	5.17012540136257	1078.63438915535	1.25378178869438e-19	4.8961786261065e-18
192272	Acot2	-4.07964829350638	5.67297737227059	1072.3948010544	1.33156348628142e-19	5.17339589185359e-18
293044	Zfp710	-3.57395015897764	8.11397720249693	1071.43070447305	1.34404602675453e-19	5.1953860374293e-18
25552	Slc5a1	-6.77986580773304	4.96634200111016	1068.83006198828	1.37836095593144e-19	5.30112054516057e-18
363016	RGD1309534	-4.44210399531814	7.60263223009024	1068.19487869344	1.39282804710266e-19	5.30916292835722e-18
79243	Hsd17b2	-5.42004946401516	4.57718120295822	1067.6389947881	1.39439604159086e-19	5.30916292835722e-18
316153	Sult1c2a	-7.70577818230382	6.0307387886802	1122.77167943106	1.46465181311715e-19	5.54891719248115e-18
29383	Fah	-5.55454515117288	8.06587589953684	1122.31402766596	1.56461391206639e-19	5.89828462395323e-18
362182	Rcn1	2.04359264216592	7.50447183194411	1052.03476386501	1.62445577371601e-19	6.08792133650105e-18
501072	Acaa1b	-5.36010951259232	6.67871848709322	1084.44276222058	1.63090735738177e-19	6.08792133650105e-18
25587	Id2	-4.92589708541849	7.02299047458229	1066.67196295276	1.69507794161057e-19	6.28962755675355e-18
689271	LOC689271	-2.24215585697112	6.58186967481108	1047.34662952791	1.70146195231941e-19	6.28962755675355e-18
678766	Rhou	3.33967365101598	5.04622908109576	1039.25728331366	1.84390284717644e-19	6.78324646437132e-18
192273	Slc22a25	-4.79017839966362	6.64311627067695	1030.42818424793	2.0278538939619e-19	7.42409009736533e-18
301427	Ndufb3	-2.75196949883406	7.35229062644208	1027.93657635015	2.06562508366871e-19	7.4912590942195e-18
24422	Gsta2	-8.51912391462352	8.51997412512824	1275.3746773511	2.06600255142857e-19	7.4912590942195e-18
116677	F2rl1	2.46004388503439	6.20659806701339	1027.45356049909	2.07571328808971e-19	7.4912590942195e-18
108350198	LOC108350198	-5.9543099564378	5.62107805794574	1022.92831814766	2.18206942035283e-19	7.83795218678622e-18
24523	Klk1	-11.3481524933793	7.56724646038075	1270.19352062085	2.25954654095443e-19	8.07814408890517e-18
294964	Ndufb5	-2.50146037859925	8.51130587424471	1016.46267731386	2.32048506359755e-19	8.25724007443708e-18
100911417	LOC100911417	-1.65582865409535	8.13664298427732	1006.25507960237	2.57633296228687e-19	9.12501186409978e-18
24852	Tpm4	2.96629314438198	9.56441376941488	1004.02517800725	2.6362405005584e-19	9.29396824618157e-18
83471	Prep	1.97982786361685	7.42572623232255	1002.10248731843	2.68911997904769e-19	9.43670444260283e-18
288174	Nit2	-3.1749281987102	8.42762304577257	999.457645440055	2.76376701486549e-19	9.65416780651407e-18
315430	Amotl1	3.62808299397316	6.1483659758124	992.482045131605	2.97175090014219e-19	1.03332799564305e-17
313744	Nol9	2.09195805566125	6.26015381023631	991.954398434588	2.98816635612983e-19	1.0343130364513e-17
302934	Ppl	2.86039902965549	8.00104720283856	984.513517560982	3.23054233350079e-19	1.11314841038952e-17
29602	Ptgfrn	4.93332379874876	8.62242338378128	1013.37729585808	3.27104980709995e-19	1.12202902166965e-17
293149	Mrpl48	-2.4952402862171	6.92230121672454	970.778614713872	3.73646061560295e-19	1.27592590079895e-17
171375	Atp5pb	-1.9143312144019	8.73140281924386	968.75535687155	3.81805324566391e-19	1.29796765472012e-17
50559	Acot1	-4.29286618112484	5.30910296775518	966.153881742643	3.92584286382826e-19	1.32867970702454e-17
303612	Polg2	-3.08026640061046	5.61637196830779	961.516692905788	4.12633585512202e-19	1.39035608569709e-17
24577	Myc	4.27380990705538	7.49163829425272	957.197400915798	4.32320084975986e-19	1.45027200312429e-17
116565	Lrpap1	-3.08304254369407	9.42674114222242	955.981420978787	4.38046092916839e-19	1.46303094654046e-17
297814	Car8	-4.76540337658105	5.39775180043826	955.577604701038	4.3996597079155e-19	1.46303094654046e-17
360904	Idua	-4.3900816899883	6.72572237411514	954.597000373509	4.46502823893909e-19	1.47831261041396e-17
64533	Pnpo	-2.7570696111002	5.4391430174537	949.90485692136	4.67932506119181e-19	1.54255672471756e-17
25216	Sdc1	3.65692168712803	6.51202785249064	948.347187701693	4.75948232054529e-19	1.56101297893288e-17
171374	Atp5f1b	-2.23363541395448	12.6140749310441	948.023823898818	4.77631023100935e-19	1.56101297893288e-17
289469	Mrps18c	-2.72082361673613	6.96739699941261	946.085312329765	4.87856626953124e-19	1.58761889497779e-17
292845	Etfb	-3.89509431770008	8.55574544478326	943.946459170701	4.99417895791537e-19	1.61832650061811e-17
298575	Pink1	-4.94402885850601	7.89797907267992	991.030638860981	5.13582617146947e-19	1.65717441931102e-17
503052	Vash1	4.37738349889856	5.21889382834157	940.835894778427	5.16770329264592e-19	1.6604244967721e-17
100302447	Cox16	-2.8349149594565	6.2699693159027	938.216424272503	5.31895638728157e-19	1.69937710935315e-17
108348144	LOC108348144	-2.6901932776624	6.48615923638752	937.967719488197	5.33356702738546e-19	1.69937710935315e-17
25529	Ptprs	3.76315562227298	7.72585433568523	935.260069024547	5.49550740841588e-19	1.74367870479529e-17
81802	Stx3	-2.38612875989556	5.93966739482023	925.178658757559	6.14751401444726e-19	1.9424613784239e-17
114856	Dusp1	2.96306682827176	7.57342598935072	924.566400926899	6.18975337588642e-19	1.94772611394112e-17
29434	Rasgrp1	4.88583977739861	6.49656493680308	920.48102318673	6.4798662310867e-19	2.03062474690227e-17
56765	Plvap	-5.58846807809801	5.62194432976442	917.683408561817	6.72999366952957e-19	2.10036482760113e-17
24787	Sod2	-1.58372990387065	7.59858102182003	914.93343633726	6.89790714114045e-19	2.14398215835855e-17
24158	Acadm	-3.99055550857127	8.63614643061751	913.332898804195	7.05252066240461e-19	2.18312783919557e-17
298074	Xpa	-2.82946524642467	7.56836269180367	910.165372092262	7.28085682091736e-19	2.24468521017351e-17
83502	Cdh1	3.19606985016073	10.5652953194214	903.810802363877	7.82785845774874e-19	2.40359444176438e-17
100360120	Smim10l1	-1.77676671326286	7.98151670510267	901.00309408727	8.08374237959302e-19	2.47219671568678e-17
291403	Zadh2	-2.96017284126091	6.26241611707238	899.219308142024	8.25105850752399e-19	2.50440218732771e-17
89843	Cxadr	1.91440976186861	8.60500320552695	898.981014653802	8.27369559581706e-19	2.50440218732771e-17
363239	Raph1	2.33590071551392	5.99194145773779	898.833814505107	8.28771308216131e-19	2.50440218732771e-17
664630	Slc6a19	-7.7011500843774	5.94678124751315	977.124316973067	8.35851250772972e-19	2.51581315203011e-17
103694879	LOC103694879	-3.55510495642673	4.79784282658652	897.537359771619	8.41229990704655e-19	2.52203400756533e-17
311743	Map3k20	2.10980460972698	7.57210095195577	891.407987122523	9.02974575550806e-19	2.69652995796839e-17
286993	Taok1	2.05485406479611	7.1613808115974	890.571418210832	9.11779759337139e-19	2.7121886200595e-17
60418	Gde1	-2.42187033323315	7.76645976309546	887.411502169119	9.45896928129133e-19	2.80272572284177e-17
362905	Emc2	-2.0143688573855	6.62027150114267	882.473600292847	1.00204213578848e-18	2.95757785427491e-17
65262	Atp5f1a	-2.52985342242235	11.5517133167871	880.672625824197	1.02341926431551e-18	3.00901069411685e-17
83792	Scd2	2.52444351545857	7.33999684949633	879.748721019994	1.03457911839979e-18	3.03012307177476e-17
29758	St6galnac3	-3.7393701667282	5.39777524076746	876.057987777377	1.08050715650021e-18	3.14986850829715e-17
116593	Upb1	-11.1498320518026	7.79216327932624	1146.62203416959	1.08373676844892e-18	3.14986850829715e-17
81521	Msn	3.19837583995671	10.0571403186018	875.329971284396	1.08982767001274e-18	3.15552764530306e-17
24775	Shbg	-5.3749710981499	5.08170642990129	873.703432207337	1.11097118664456e-18	3.2045627220827e-17
24768	Scnn1g	-5.2059739919118	6.21226188744903	906.367105224627	1.15010213883914e-18	3.30491614613586e-17
171081	Csf2rb	-3.1347815546303	6.3979288533612	869.38695481984	1.16929026391138e-18	3.34742306755082e-17
500986	Pdzd3	-8.40380527385967	4.15244463123078	865.251926452764	1.22831339591357e-18	3.50322341194075e-17
25308	Cstb	-2.18837008366091	8.11793084406708	862.888373918779	1.2635099504798e-18	3.59015980332226e-17
288785	Bloc1s1	-2.39538421024949	6.59077023658802	855.92742177753	1.3737429778931e-18	3.88886720321783e-17
316742	Tgif1	3.37886626232693	7.85977743955101	853.095955629956	1.42155799809173e-18	4.00932005758094e-17
296370	Ctsa	-3.49867228658969	10.3027277384025	848.465494838764	1.50372582115165e-18	4.22541406939846e-17
84493	Fmo3	-11.293485275868	5.86576134669007	965.687121103217	1.52227676212601e-18	4.26181527337851e-17
63995	Dusp10	5.23438552096649	5.49536703793676	841.415947043144	1.63897771850443e-18	4.57172722579166e-17
680747	Mrpl20	-1.81846563482767	6.63491848572441	838.674225983624	1.69513052825692e-18	4.71110181484542e-17
363266	Agfg1	2.01336539394274	7.21300117080605	838.332659602962	1.70227236263546e-18	4.71374692417055e-17
287276	Sar1b	-1.67786218016536	6.92460851574996	837.598125443023	1.71774261938983e-18	4.73935146617882e-17
100912936	Hoxd8	-3.37168705879111	6.27857050248485	834.48558881283	1.78502602893406e-18	4.90721054524651e-17
81660	Gatm	-6.22400263844151	10.2365129418408	963.467871880974	1.81432773907594e-18	4.96982220613786e-17
102556129	Ccdc198	-3.58292249981335	7.78462720121272	832.621827968073	1.82669222338207e-18	4.98575673156073e-17
50681	Acox1	-2.50289123644593	7.43625053066461	829.280787183924	1.90407475009348e-18	5.17840329355781e-17
85309	Folh1	-7.27848072223544	5.33730113314524	862.163418232752	1.91477458280338e-18	5.18897097795293e-17
294326	Gatd3a	-2.36326580195712	6.93507153017107	828.451849387053	1.92382481716761e-18	5.19500921373451e-17
299907	Ext1	2.5080708776748	8.67678242958875	827.944069782468	1.93603373380606e-18	5.20950419891632e-17
64364	Pllp	-4.14840350695641	5.13660466804725	826.220099773832	1.97812138343731e-18	5.30401208974476e-17
171133	Gcsh	-2.54048663315288	6.20548027982589	822.097054173999	2.08289749383814e-18	5.55737432466193e-17
293448	Uqcrc2	-1.98435589518441	9.61142156548694	821.932315948121	2.08720821648498e-18	5.55737432466193e-17
24957	Glul	-2.22306381631017	9.22656098529695	821.24960130096	2.10517726725487e-18	5.58568811503339e-17
305227	2019-09-11	2.51036130221412	8.89522599092579	820.314018467867	2.13007740907837e-18	5.63213176046243e-17
100909750	LOC100909750	2.05571425825533	6.69140751419681	819.993635179658	2.13867823183663e-18	5.63530613682903e-17
57395	Cltrn	-7.273994775025	9.42001899166848	1026.86430161672	2.26599291979152e-18	5.95018485662498e-17
361621	Olfml1	-5.22743537475754	5.9506519447238	846.153226145642	2.29400103284518e-18	6.00303019419794e-17
100188937	Cox7c	-2.04095214289802	9.07204556311344	814.078052292551	2.30451332306071e-18	6.0098866284614e-17
362205	Shf	-3.94472122261903	4.5523641241282	813.802313515954	2.31257933069124e-18	6.01033843113098e-17
687403	Acp7	8.94809541579539	6.50636253058663	866.895424068582	2.45344646191947e-18	6.35476013861114e-17
24624	Pccb	-2.6465565842083	8.43568841701336	807.50208554723	2.50555973537336e-18	6.46774148639598e-17
114846	Gsto1	-2.98935709068438	8.69114561506026	806.703955807208	2.53123952981373e-18	6.51195574984173e-17
63938	Hibadh	-2.96435787888641	7.76455187922065	802.276659229521	2.67902222378193e-18	6.85794294650777e-17
103694857	LOC103694857	-11.968920441975	7.82578634987843	1071.60577994813	2.68373867112189e-18	6.85794294650777e-17
25043	Eln	-6.40115499780116	4.61499233140239	801.72600707905	2.69805382568035e-18	6.87146484366417e-17
361472	Mthfd1l	2.92345027081207	6.60729634251816	800.891024583183	2.72719537660174e-18	6.92253093094075e-17
686753	Npnt	-3.70175108155269	5.82898767469597	799.080883804893	2.79156093589692e-18	7.0623709391545e-17
680493	Cd3eap	3.95207809126546	7.41592966568509	795.312115557545	2.9423483853484e-18	7.41025366840918e-17
682360	Fam167b	-5.80883131817277	4.14606693234982	794.851417110142	2.94853166320155e-18	7.41025366840918e-17
25270	Abcd3	-1.86068305653844	7.23303825959433	794.528017323468	2.96092589914451e-18	7.41692457960048e-17
554172	Pxdn	2.87438205003073	6.76493274132435	793.302254700997	3.00842335416733e-18	7.51119470228992e-17
24331	Cela1	-5.88940558679809	3.29364502611172	792.5013622455	3.03990756657227e-18	7.56499873184569e-17
313325	Lad1	2.1033047382974	8.48381960846942	789.219853620911	3.17272723882255e-18	7.86981039857776e-17
83783	Sult1a1	-5.71040471030071	3.55842142330466	788.063425182723	3.22103708399052e-18	7.96370045278824e-17
100134871	LOC100134871	-12.7063992757179	9.35873882488778	1120.80896112987	3.41633347912313e-18	8.41921664838921e-17
688386	Cox7a2l2	-2.66448896566784	8.41081012220966	783.168084776808	3.43464830663588e-18	8.43704737259105e-17
116664	Atp6v1f	-1.90045236662731	7.37631327271208	782.073293873886	3.48451271050444e-18	8.53201424131553e-17
24628	Pdgfb	4.68872954641565	7.82624980408165	820.07033123685	3.51991405186117e-18	8.59107227721884e-17
309004	Vkorc1	-2.53066518255608	5.83341761524118	780.010857134501	3.58061694366743e-18	8.71130927349121e-17
29726	Slc22a5	-2.62905491667481	6.51840544709575	778.033372995185	3.67549306243181e-18	8.91365594599307e-17
687808	Slc16a9	-5.02314464555429	4.76818878105502	773.30613796858	3.91364177253107e-18	9.43927500762457e-17
81707	Mmp14	2.58227545431712	8.00092036752896	773.241361097206	3.91702022640757e-18	9.43927500762457e-17
65133	Aqp3	-8.44566428339945	6.34918964202924	926.797408475736	4.05996905851221e-18	9.7528909717888e-17
246248	Fmo5	-2.66623442230494	5.03820714275782	770.237301246093	4.07726008229536e-18	9.76362752411295e-17
25363	Acadvl	-2.38713460373758	8.38998463945123	769.218506927737	4.13322208379449e-18	9.86661008404234e-17
291660	Ndufa2	-2.87973221324047	7.62274411130882	768.352578939948	4.18144851763489e-18	9.95054076930927e-17
85265	Ajuba	3.37525043510362	7.64024711497535	767.642721378011	4.22144241793699e-18	1.0014418695511e-16
100910526	LOC100910526	-7.5751860134319	4.3462246094875	766.826296839064	4.26795886941093e-18	1.00933250902373e-16
309430	Dmrt2	-5.15565630198695	4.11933059778998	766.013047737308	4.31485276517521e-18	1.01726327575261e-16
81529	Pde1a	-3.91554772486277	4.13536578350622	763.037911256521	4.49127311887696e-18	1.05558780247679e-16
287721	Vat1	2.05022823033052	8.27102604037135	762.396500206171	4.53033328288159e-18	1.06138869434166e-16
363682	Ccr10	-5.49025059085386	3.87014334503549	762.176262521351	4.54383078601943e-18	1.06138869434166e-16
362897	Uqcrb	-2.33674328491974	7.77170567829504	760.910146961172	4.62228501379797e-18	1.07641285565968e-16
29447	Msra	-4.01179768591981	4.1688471012595	760.126622764873	4.67157770494508e-18	1.08457512875478e-16
25413	Cpt2	-1.93300635760216	6.33448846838154	755.845043517787	4.95130637737351e-18	1.1460242572553e-16
246217	Ngef	-3.52009224777986	4.42925598341294	755.27176235074	4.99013219463486e-18	1.15151080794377e-16
79252	Adamts1	3.3249722776062	8.14125957639435	754.796382480276	5.0225803909627e-18	1.15549696909912e-16
312275	Ephb6	4.27725635367257	6.18842164514967	752.13283837391	5.20871306507658e-18	1.19470933706501e-16
29531	Hpd	-5.75576916556778	10.8646094502022	852.728457301778	5.26950631275453e-18	1.20272362217706e-16
29445	Cox4i1	-2.22733037227519	10.2521211087131	751.206000904566	5.27524215111148e-18	1.20272362217706e-16
361596	Idh2	-2.46549845015798	9.68802071402005	748.687675303177	5.46075341322067e-18	1.24130260422912e-16
689161	Gabarapl1	-1.94650587481213	7.40469050200989	748.161621420168	5.50039972287418e-18	1.24659356814544e-16
25488	Ndufa5	-2.43679014540669	7.88701595260386	745.326699951092	5.71955202358715e-18	1.29241509375716e-16
24822	Tmbim6	-2.17660431129841	10.345748787245	741.955096572765	5.99271962917372e-18	1.35013491053721e-16
641528	Dtnbp1	-1.88654710176967	6.69293104013865	741.606323237595	6.02178238604496e-18	1.35268061562632e-16
305633	Antxr2	3.25077807113762	5.27415958246244	740.540786171229	6.11153187863841e-18	1.3688033898774e-16
290905	Col4a1	2.32708143017777	11.2984692893118	740.194259773804	6.14103428015149e-18	1.37137759657928e-16
25253	Dpp4	-3.36467651721811	8.38501714305728	737.305176824154	6.39316049815741e-18	1.42350635068622e-16
681309	Thbs3	4.1443340787442	4.73167041346086	736.404283042931	6.47408103272728e-18	1.43732148875272e-16
114901	Sorbs2	3.55589996024737	8.27194412246513	736.150513762844	6.52161236854287e-18	1.44366506355971e-16
299511	Rdh16	-2.80131914335182	6.13501051718146	734.484336476372	6.65030193797097e-18	1.46606267442186e-16
81678	Itpr2	-2.41833400503089	6.04385713982035	734.366406507613	6.66129593368304e-18	1.46606267442186e-16
680432	LOC680432	-2.7840144289961	6.21460400438847	732.944494952601	6.79543101964596e-18	1.4912739831298e-16
314304	Acot3	-2.3410373161541	5.57025467371464	732.539009094552	6.83422199386805e-18	1.49215678882545e-16
298594	Rcc2	2.04399722314701	7.73915013680399	732.492948371679	6.83864372028999e-18	1.49215678882545e-16
315716	Cd276	2.82567565914269	6.32302583198574	730.715238265108	7.01171605098777e-18	1.52554907795063e-16
245958	Atp5f1e	-4.21240693243114	9.22660985276569	766.376331624842	7.03733616676085e-18	1.5267611085437e-16
315085	Naprt	-5.48551784317772	8.13072824095886	845.897734998033	7.22153217276071e-18	1.5622718038515e-16
294335	Susd2	-8.21691267822619	3.08165720503582	728.31893412331	7.25264483199513e-18	1.56455780157629e-16
287042	Nubp1	-1.71555526654408	6.77130289683274	725.215740166851	7.57820940560205e-18	1.63017131705253e-16
690660	Hint1	-2.58634419218364	8.87667245184955	724.708333722611	7.63294861524857e-18	1.63732123113008e-16
25644	Bmp6	3.732598353651	5.22865057692546	723.665885641584	7.74677135051358e-18	1.65706920882474e-16
29318	Ddt	-3.24335248263991	7.65336343866907	722.700892406759	7.85379454039195e-18	1.67525617437212e-16
100364062	LOC100364062	2.53306389889558	10.604590973746	721.983266211549	7.9344325360013e-18	1.68772915535335e-16
317399	Ddx21	2.15951240752538	6.35924384306919	717.957536572231	8.40393287760712e-18	1.78261695997154e-16
157074	Sdha	-2.4294971309708	9.1473607821991	710.886043112874	9.30400493490231e-18	1.96805548831336e-16
140931	Hnrnph1	1.67756661372031	9.03636766063981	703.726685800972	1.03239025610908e-17	2.17774288096139e-16
299739	Ndufa12	-2.34510908688001	7.0967288857286	700.586386375241	1.0809351276499e-17	2.27384557929668e-16
297453	Hdac11	-3.91179702160176	3.93549702879867	700.14535594551	1.08795070384476e-17	2.28229879057242e-16
307503	Etf1	1.62533497339442	7.89301054199453	699.509422280984	1.09815455325251e-17	2.29737552830161e-16
63888	A4galt	-4.02316592637063	4.6512173464822	699.161367358458	1.10378357725713e-17	2.30282518926386e-16
292875	Aspdh	-12.6821862140671	5.59050795740921	1647.35724463178	1.11609108097891e-17	2.3221403228564e-16
29135	Hpn	-3.60429471530859	6.7295670196569	695.847712598043	1.16573301294075e-17	2.41881659224626e-16
79244	Hsd17b4	-1.93972581528103	9.06725290854502	694.91258055452	1.17510468366511e-17	2.43163645818201e-16
498154	LOC498154	-3.37240285198848	4.79250139162577	693.574016549891	1.19860743826129e-17	2.47354895456903e-16
298934	Adi1	-2.89779213282965	5.93032573940958	691.143960915317	1.24260079150836e-17	2.55740676414492e-16
50685	Myl12b	1.81995816564595	9.38987248671855	690.571729533231	1.25321555313087e-17	2.57230092643977e-16
83578	Pdxk	-2.58166602345847	5.43615734112797	689.36717076077	1.27588569258802e-17	2.61179288953166e-16
54322	Cox6c	-2.29307402416906	8.24653289645628	684.882234215441	1.36432567931557e-17	2.78534585736946e-16
362802	Atp6v1c2	-6.00430106467515	3.41041711675266	684.143285903193	1.37953089328e-17	2.80885768778801e-16
298596	Sdhb	-1.94375537665142	8.66178739937337	683.424148813138	1.39450672195643e-17	2.83177831671953e-16
103689947	LOC103689947	-4.61456996387666	7.79879151414789	753.613299038995	1.40135038042606e-17	2.83810721993204e-16
287544	Poldip2	-1.82740385356528	6.21783917377322	681.93357898857	1.42611731707928e-17	2.88060566831797e-16
108348113	Egfl1	-7.34564883448837	3.99285832559903	680.678313270672	1.45334663771161e-17	2.92783985348517e-16
689938	Ndufc1	-3.18078545737252	7.00577745026798	680.46117298703	1.45811434233761e-17	2.92969412055434e-16
361679	Dusp8	4.12729653584153	4.38699099380574	679.488021911747	1.47969293840988e-17	2.96522676999769e-16
360622	Igfbp4	-4.95593449468632	5.21550407696312	679.371953892177	1.49084514096977e-17	2.97973379225322e-16
679944	Alkbh7	-3.30413076408198	5.67093861100241	677.961007258233	1.51426080883729e-17	3.01861153384712e-16
301240	Mrpl2	-1.97164040162467	6.22781710598156	677.446445697687	1.52610756931606e-17	3.03428437084642e-16
117140	Hivep1	1.97603425781273	6.64566301939939	674.969073578584	1.58458219214833e-17	3.14234202948165e-16
25433	Hbegf	5.25807822797122	7.01164170755095	720.72784519574	1.61302215869668e-17	3.1904321398637e-16
287151	Metrn	-3.35332332986586	5.11604625407539	672.441566682599	1.6467775731382e-17	3.24660681108889e-16
24157	Acaa1a	-3.36795796200828	7.70273649666381	672.691267434655	1.6499498829828e-17	3.24660681108889e-16
362404	Suclg2	-2.31469615429817	8.54822824988038	669.932363350923	1.71117527833882e-17	3.35840199601808e-16
103689983	LOC103689983	1.96705033356192	7.9400370773277	667.520229779003	1.77568845203307e-17	3.4760584992884e-16
299954	Ndufb9	-2.39789634387955	8.33237079362853	664.386101437471	1.86352052541837e-17	3.6386432823233e-16
85248	Kif3c	3.94970567402998	5.10757467032709	662.325918519355	1.92384119470443e-17	3.7468160352108e-16
293655	Ndufv1	-2.03485399507483	8.79078097931905	661.683022964472	1.94309976149384e-17	3.77466956218764e-16
295588	Rnd3	3.15844137859884	6.75840933262465	658.843546511525	2.03072035166311e-17	3.93484363305715e-16
100362805	Txndc5	1.94290596188062	7.17432630148059	658.162014238004	2.05238880703174e-17	3.96673623491034e-16
292710	Ethe1	-2.81679928111825	8.12783678555903	656.645242434364	2.10152667803791e-17	4.04887872699588e-16
679817	Ces1a	-4.3769819952379	4.0699267409582	656.523587650229	2.10552327759733e-17	4.04887872699588e-16
499516	Tmem174	-5.05199105753388	6.3750272846535	723.46404618131	2.14747318783831e-17	4.11914567390145e-16
688912	Mrps16	-2.21344586591397	6.80414107646062	654.275015696285	2.18091153764946e-17	4.1679311042957e-16
171415	Atg3	-1.56168614672508	6.82884138350679	654.188996813751	2.18385359240182e-17	4.1679311042957e-16
680415	Pappa2	-5.59345196368583	4.58029419424184	653.824251953202	2.19637710902023e-17	4.18135292129726e-16
360504	Hba-a2	-12.2130237088144	10.4194067615093	972.211420954322	2.21184809159341e-17	4.20030504176654e-16
287177	Ergic1	2.07614470533925	6.6000936940633	653.011031266315	2.22458301516631e-17	4.21398001504763e-16
302953	Slx4	1.89992914584633	6.10069871843318	651.464188105159	2.27933475181971e-17	4.30675615160989e-16
296318	Ndrg3	-2.15357512937872	5.61143267263786	651.310038994698	2.2848712872625e-17	4.30675615160989e-16
80843	Sec61a1	1.61708160145515	8.22447794074714	650.833462746944	2.30208167612761e-17	4.32848196634858e-16
309041	Thumpd1	-2.88520132259096	8.81861751058946	649.853105690649	2.33793278920894e-17	4.38506359355323e-16
365395	Clcf1	4.67819859488112	5.68693934048841	647.821299437789	2.41419647093146e-17	4.51697939217274e-16
306628	Col4a2	2.25046818635471	10.3446566242986	647.334865988319	2.43285602897981e-17	4.5312123226065e-16
685545	Mcrip2	-4.25217067590982	5.58377623611389	647.670052896814	2.43370432034939e-17	4.5312123226065e-16
113918	Slc6a20	-5.49868800928135	4.5376488884076	646.772022632812	2.4546439169133e-17	4.55359298601604e-16
108353203	LOC108353203	1.91175177287516	7.30394027729623	646.693911725075	2.45768446126407e-17	4.55359298601604e-16
297337	Rnf181	-1.92253471764871	6.43277822751197	645.656536796363	2.49845867151263e-17	4.61790358824482e-16
294119	Moxd1	4.76035521385708	5.26887486071644	644.756576757569	2.534432020126e-17	4.67305080708461e-16
291135	Acot13	-2.56102327308614	5.55920804930637	642.655438300745	2.62064601581029e-17	4.81922103534027e-16
362993	Rnd1	3.8564804627788	5.58964031575085	642.51875205502	2.62636471394118e-17	4.81922103534027e-16
282634	Pxmp4	-3.52715428167348	4.86521571873255	642.164011702131	2.64127022018599e-17	4.83492132853757e-16
24375	Fuca1	-1.69393621345076	8.45361862503186	640.10289093907	2.72972751557525e-17	4.9848621177711e-16
362344	Ndufb2	-2.82045976167593	7.55962794464997	639.749732896468	2.74520692995472e-17	5.0011365482309e-16
289196	Tmco1	-2.07048621653963	8.6034457942605	639.49129725561	2.75659540729523e-17	5.00989833569289e-16
308993	Sephs2	-2.24801709688922	6.8177373212369	636.416775297385	2.89612122654164e-17	5.24687119603847e-16
58980	Slc13a1	-4.59136818997338	7.18284318127217	706.121385886996	2.90076529682495e-17	5.24687119603847e-16
24917	Kpnb1	1.91710836208878	8.77110122726332	634.605616525344	2.98191994370038e-17	5.38088160456835e-16
78959	Akr1a1	-1.74971967879029	11.1310594168362	633.200124821252	3.05041895860042e-17	5.49147526471447e-16
140608	Atp5me	-2.47067943163849	8.91662892025259	632.600025088396	3.08018895273718e-17	5.53199030072963e-16
24190	Aldob	-7.35443444831865	11.6508440519716	803.755551148998	3.15836646485047e-17	5.65904955996149e-16
682999	Aida	2.13034664200863	5.92745278005345	629.673926009531	3.22997735246553e-17	5.77377407019367e-16
304005	Nfkbiz	4.87617515439845	5.91571571778569	628.212723003026	3.32629157183043e-17	5.93201646826434e-16
361005	Chchd1	-1.62797231963674	6.47234825088182	626.475657875076	3.40287683943063e-17	6.05441755426735e-16
25576	Ywhah	1.49322087770605	7.86215760942292	624.429149073372	3.51881379305781e-17	6.24609954175647e-16
301562	Col4a4	-3.90760698750027	4.49705864347274	620.877803414216	3.73039871240059e-17	6.60627585928616e-16
94173	Idh3B	-2.65593177082607	6.94879240126983	619.927214474748	3.78936923870905e-17	6.69513845771912e-16
170851	Map2k1	1.93501798407698	5.86930569646853	619.319093877326	3.82762926838864e-17	6.72667183077732e-16
292844	Siglec10	5.58010730632962	4.39288944026045	619.282731397341	3.82993038169188e-17	6.72667183077732e-16
108351584	LOC108351584	-3.47353768952198	4.04562819410837	619.222945167221	3.83371710381794e-17	6.72667183077732e-16
140934	Elp1	1.74090547291975	6.78371803172912	618.952574979953	3.85089297758454e-17	6.74127586765661e-16
299154	Churc1	-2.12228618469575	7.24717685404889	618.592029334322	3.87392864094658e-17	6.76604738550646e-16
108348057	NEWGENE_1591402	2.50061943808269	8.96196084228104	617.535027647658	3.94233543320742e-17	6.86976757983399e-16
287302	Mrpl22	-1.40263040710929	6.7404008894386	617.30545014468	3.95736729673121e-17	6.88021734351784e-16
29611	Dbt	-1.82070866161932	6.01501534136816	616.745069556078	3.99432303073907e-17	6.92864917518862e-16
24368	Fh	-2.45755555975667	9.00762102430496	615.081614188413	4.10626715873179e-17	7.10664191221422e-16
25462	Hspe1	-2.32527636238032	8.28454094487513	614.880088067136	4.1200606751929e-17	7.11434513414829e-16
314126	Baz1a	1.70307661863503	6.85951305069123	612.979823758315	4.25264775363235e-17	7.326677068758e-16
311865	Ptges2	-1.96143154048704	5.94294611125055	612.207730655759	4.30784735063426e-17	7.40502428331374e-16
24513	Ivd	-2.31103905588411	7.37085218961801	611.942622149615	4.32698136461641e-17	7.4211628584581e-16
116477	Wnk1	-2.21816430366504	8.45002702012535	611.737974857928	4.34181525847209e-17	7.42987038050897e-16
170496	Lcn2	4.75083211825631	7.81085151070693	676.147416423605	4.43751991732203e-17	7.57661752699714e-16
171402	Elovl6	-5.51321447293216	3.67626127163148	609.924959882401	4.47568998610178e-17	7.62469334321365e-16
362398	Plxna1	3.05032782438544	6.9004948627985	608.374679027183	4.59375199136138e-17	7.80835299424485e-16
300257	Pfdn5	-2.05802902982469	8.38112528652466	607.132387034412	4.69082043831309e-17	7.95558967433278e-16
287543	Tnfaip1	2.07031938879109	6.70054756238042	606.690187785653	4.72591237556861e-17	7.99729394221222e-16
171087	Mpc1	-2.69751604178893	8.2385148255073	606.107675517872	4.77257856060964e-17	8.04523393444864e-16
296162	Ddrgk1	-1.81381115451915	6.99154658030832	606.073004946836	4.77537194795901e-17	8.04523393444864e-16
29595	Htr2a	-3.14832365715695	8.29295355445287	602.586547832296	5.09358393708462e-17	8.56239330704181e-16
155268	Cldn16	-4.32428634773399	4.54211029592647	597.164429702061	5.55614157877344e-17	9.31938725162108e-16
100911713	LOC100911713	-2.188192159181	6.13537284006347	596.959250032734	5.57569701034542e-17	9.33163356786382e-16
361034	Arhgef40	2.03641326700966	7.23525993899654	596.719099994662	5.59868117580367e-17	9.34955200740021e-16
317396	Ubqln2	3.64245892269108	7.90330894240762	616.946119604109	5.66057321654245e-17	9.43222429846187e-16
25738	Plcg1	1.99179620454563	8.14268070868667	594.99773270516	5.76649692170757e-17	9.58774542768628e-16
316033	Glb1	-2.4126222793171	8.53442253314848	592.914247922921	5.97702007793028e-17	9.9161237240608e-16
295445	Dkk2	4.11392421501874	6.79576325496977	613.597479533546	6.03541536509756e-17	9.99123652287347e-16
287167	Hba-a1	-11.4276469142552	7.0487214113817	822.302859230705	6.07368889693435e-17	1.00327854555651e-15
117057	Myo1b	2.12216874462297	6.53830976651478	590.965658832602	6.18154560623526e-17	1.01888462752124e-15
299828	Atp23	-2.46095412653262	4.68995867073848	590.075571725693	6.27750837678269e-17	1.03246709047949e-15
286938	Gimap4	-7.92558044393768	3.41168389322199	589.458840108717	6.34495591478109e-17	1.04040282396207e-15
65984	Aacs	2.8887106309334	6.13440248373836	589.385006788058	6.35308356063513e-17	1.04040282396207e-15
64372	Timm8b	-2.08240953451397	7.42905194802606	587.808104122861	6.52942015906933e-17	1.06655244082459e-15
690163	Oxct1	-2.34776012550041	7.70056499127311	587.708167854761	6.5407746535139e-17	1.06655244082459e-15
100911326	LOC100911326	2.97224407614301	6.92348303377618	587.188423486245	6.60017620338148e-17	1.07393892711004e-15
297504	Edem1	1.74069802485152	6.99467679305629	586.551964253033	6.6737227379849e-17	1.08359058954701e-15
362517	Mrpl50	-2.3233379342699	6.09562281073822	584.835651901661	6.87656225485954e-17	1.11414939512246e-15
687029	Ss18l2	-1.89681971566427	5.32121805020776	581.816551801604	7.24994351399125e-17	1.17215116473553e-15
290925	Coprs	-2.20580089457012	5.05230228946704	581.328957219727	7.31230101136989e-17	1.17972822460978e-15
303608	Ftsj3	1.63805633240253	7.56869336259466	576.213269957629	8.00313227790328e-17	1.28845353691826e-15
362178	Cstf3	1.71051745967523	6.2270385682544	575.314271504965	8.13175950223986e-17	1.30639975969529e-15
299310	Ndufb11	-1.89733801522389	7.91054607527212	572.926976121713	8.48444655807404e-17	1.36019074820492e-15
362196	Chac1	7.00933921937946	3.70253561861352	571.204626587663	8.7492887647254e-17	1.39970239376857e-15
81686	Mmp2	4.05278049461827	7.86471389828955	608.163052163365	8.78851497660954e-17	1.40303022110863e-15
100365542	LOC100365542	3.11399510618321	4.22936237076074	570.533023697304	8.85500091716109e-17	1.4090355047854e-15
291130	Dcdc2	2.98265604374523	8.6627222773394	570.481687979514	8.8631386315457e-17	1.4090355047854e-15
24715	Ren	-4.69545769927349	4.60286850067553	570.210951492689	8.90619130580963e-17	1.41293014153626e-15
29146	Jag1	3.06282581367243	7.42688283530327	569.923649461942	8.95212874037573e-17	1.4172652881073e-15
691001	Ndufa3	-2.41071108466975	7.26075176004389	566.917606143959	9.44863919759413e-17	1.49276737530455e-15
309810	RGD1304770	-4.93694675997054	3.24383621279966	566.482116431727	9.52303606161964e-17	1.50140620308972e-15
303311	Rtn4rl1	-3.32982410606021	5.92858785549179	564.591187462366	9.85359324455721e-17	1.54762967566876e-15
296456	Itgav	3.11720235406953	7.96996632184669	564.761805462072	9.85686661456795e-17	1.54762967566876e-15
291450	Aldh7a1	-2.29408123265017	9.31590006110984	563.962836117964	9.96620065846729e-17	1.56157650235038e-15
29142	Vnn1	-5.41096589697911	7.1369422200757	684.345965816979	1.00041611572091e-16	1.56430569224121e-15
25423	Ctsc	-2.51276768686189	8.38780192258333	562.751663574179	1.0187251485773e-16	1.58967049311806e-15
81782	Soat1	2.41138679105042	7.86146768584026	560.82314759971	1.05503816484211e-16	1.64296843052611e-15
498909	Coq9	-1.91034060336376	6.73764093018298	558.680690987151	1.09704914596807e-16	1.7049039278667e-15
299923	Ndrg1	-2.12928302434113	9.01441985144204	558.399440102072	1.10269877519159e-16	1.7101937216057e-15
171457	Cep170	2.92707150200203	4.84887746233236	558.269281359934	1.10532411298747e-16	1.71078112203244e-15
25122	Scnn1a	-4.39826878870882	5.59998279302452	578.228861392198	1.11292679032265e-16	1.71905426131987e-15
690038	Bag2	1.8163849564067	6.12096068902215	556.969387057154	1.13192199926518e-16	1.7448554705272e-15
100910033	LOC100910033	2.10263160398361	5.47562546044169	555.466606029658	1.16354770596211e-16	1.7899829860407e-15
691018	Hsd17b14	-8.80695844630624	3.69907635171852	554.071127301555	1.19378295839497e-16	1.83152202077787e-15
114110	Flt4	4.36471874610606	5.84395173078421	554.211729997819	1.19706043254146e-16	1.83152202077787e-15
108351182	LOC108351182	7.28213919607865	4.46066446590471	553.890232442076	1.19776489343057e-16	1.83152202077787e-15
309922	Rhobtb3	2.94560720517497	4.92820930800574	553.677788570978	1.20245987214469e-16	1.83501641811259e-15
171080	Slc17a1	-6.02166901653461	7.04755615557337	696.602723398316	1.21951897343303e-16	1.85602894029843e-15
366189	Tgm3	-6.50027519088818	4.33651732599211	553.131818670552	1.22110374141761e-16	1.85602894029843e-15
687866	Myo1h	-7.24215472394607	4.5406095813333	572.169528215903	1.23637334550782e-16	1.8754946267016e-15
64201	Slc25a11	-2.35681112309271	7.77486035429934	551.552738932337	1.25054781169418e-16	1.8932249674058e-15
301299	RGD1566137	-3.37967629188906	6.83786078658547	567.401023562072	1.26319653060653e-16	1.90857967868427e-15
25389	Atf3	4.65904246496559	5.02365776195214	548.278865901782	1.32880336315554e-16	2.00075616312985e-15
26197	ATP6	-3.29205880571122	15.3703176692505	548.252358025753	1.32945846164636e-16	2.00075616312985e-15
60575	Napsa	-4.55783934341533	10.0672492359006	621.702735086914	1.33532383083229e-16	2.00446490626722e-15
29533	Pxmp2	-4.65177299415877	5.41981034811982	571.969271058643	1.33718735703709e-16	2.00446490626722e-15
300682	Tmprss13	-8.71341872794849	2.53702733979907	546.314754848229	1.37831415784435e-16	2.05932798334378e-15
25684	Mep1a	-9.25815873174653	3.7221554407637	546.280500037685	1.37919536638914e-16	2.05932798334378e-15
690617	LOC690617	2.24093620524029	5.42596904500422	545.48694253689	1.399783326434e-16	2.08403868948655e-15
192172	Mpst	-3.18797144580432	7.07824606542402	553.377594987143	1.40121839660816e-16	2.08403868948655e-15
140547	Echs1	-3.15866428904571	4.20815931042852	542.979375613214	1.46708200713569e-16	2.17774453885737e-15
306636	Efnb2	3.04680238755319	6.63046044337785	542.013313857177	1.49394783208715e-16	2.21330987185674e-15
302526	Atp6ap2	-1.90536579411836	8.00229685660237	540.706035059834	1.53116389945425e-16	2.26176645093244e-15
24817	Hnf1a	-3.22858086999105	4.12741707031895	540.656443726832	1.53259552026414e-16	2.26176645093244e-15
171350	Pabpc1	1.42720274162024	10.175816860636	538.143053018249	1.60710797652967e-16	2.36714259985947e-15
362763	Lin52	-1.98687683600081	5.40526572111782	534.647248670384	1.7174188290959e-16	2.52473829798558e-15
690810	Adat1	-1.8773220012231	7.74943085467214	533.11650240917	1.76830865677719e-16	2.58642400013178e-15
108348167	LOC108348167	-7.98103295277635	3.19321972585408	533.086671496348	1.76931664476863e-16	2.58642400013178e-15
25748	Alas2	-9.3151255334388	5.31182977417429	627.321664545164	1.7695691451985e-16	2.58642400013178e-15
25648	Slc7a1	3.38791105402991	5.37987579584722	532.723434057192	1.78164104151117e-16	2.59907979523133e-15
361698	Pold4	-3.17245048159407	3.92457833389767	532.035387107147	1.80524439001704e-16	2.62847725238619e-15
306288	Mmrn2	-3.99633055642371	3.05669272001591	531.27728250916	1.8316481022556e-16	2.66183211806802e-15
116568	Ggt1	-5.3126151531868	9.06627427068294	658.807680507125	2.00845217123274e-16	2.9132120540833e-15
287750	Prp2l1	3.09958713281485	5.02711237085597	525.935867612838	2.03011228360804e-16	2.93437287248959e-15
313017	Sfn	7.67915762288863	7.97154099958001	684.352904229425	2.03345315310038e-16	2.93437287248959e-15
295357	Lamtor5	-1.8708890616982	6.67496759645734	525.821754450614	2.03460128256665e-16	2.93437287248959e-15
300111	Samm50	-1.59967569351225	8.04990161488042	525.187367523067	2.05975581698502e-16	2.96503602010226e-15
64392	Aldh1l1	-4.0346420555802	7.38802326910039	580.847518502589	2.12796750940427e-16	3.05744765737991e-15
25117	Hsd11b2	-6.72015299394825	4.62343417078058	544.83199009492	2.20837804965772e-16	3.16700543279539e-15
681056	Erfe	5.89964563054957	3.73352326133324	520.620970306346	2.25118998314346e-16	3.22233303038297e-15
300047	Cyc1	-1.70273608276742	9.29793791342602	520.216315185503	2.26907111216831e-16	3.24183424374515e-15
498398	Selenom	-3.68502774090542	5.12727306321584	520.113082785114	2.27365765412274e-16	3.24230393935293e-15
290629	Ushbp1	-4.65388441064931	3.40204348027801	519.9729427145	2.27990022418964e-16	3.24512901069236e-15
305096	Klhdc8a	-3.52465477255634	4.69426702047853	517.706974047728	2.38348676412219e-16	3.38624099044598e-15
25106	Rgn	-5.97633460900007	4.90346498026675	543.535165318432	2.39649460288229e-16	3.39838108025114e-15
305348	Lias	-2.26541958726815	5.33795247897707	516.482966960512	2.44157566217331e-16	3.45587335826203e-15
310194	Kat8	-2.37371765057145	7.28855740037071	515.899668004413	2.46980156933511e-16	3.4851841567435e-15
304244	Fry	2.04799079119326	5.55547758240368	515.866090585155	2.47143722211621e-16	3.4851841567435e-15
294422	Smpdl3a	-1.70503646993561	6.13261336512092	515.190946298166	2.50457833842158e-16	3.52539076655828e-15
690441	Atp5mf	-2.19521552132766	8.14670241692545	514.837228783117	2.52213538248063e-16	3.53812798461814e-15
83722	Plk2	5.24044194746954	8.91279364606822	626.991613212898	2.52427585459511e-16	3.53812798461814e-15
171390	Nlrp6	-6.90454629681913	3.6429768308246	514.728361961313	2.52756615053482e-16	3.53812798461814e-15
50655	Aco1	-2.00334440099772	8.03925068483539	514.498405729633	2.53907952691144e-16	3.54734430136642e-15
288088	Ndufb4	-2.38151006558087	6.34940731762314	514.411078538312	2.5434668267184e-16	3.54734430136642e-15
309082	Clrn3	-7.54324085546596	3.01422489400496	513.329913548416	2.59847716899056e-16	3.61744125079764e-15
171082	Atp5mc2	-1.46118404322418	9.12942028466251	512.235110455032	2.65551137211823e-16	3.69009472603655e-15
366959	Gcat	-3.3804034116389	5.72884790276546	512.296498103613	2.66100967331596e-16	3.69099975633899e-15
362811	Ankrd52	3.22102829546835	6.43360127223961	509.176049698599	2.82226779136992e-16	3.90436287201264e-15
81536	Sgpp1	-2.49648984434242	4.5987954822326	509.126043432104	2.82508725210633e-16	3.90436287201264e-15
24534	Ldhb	-4.47854576446105	4.5149968017664	508.438368218565	2.86417420287286e-16	3.95121133240522e-15
500569	Kdm1a	1.6648361792171	8.23360476991795	507.764280340369	2.90306408238446e-16	3.99761898505563e-15
303375	Rad51d	-1.94073965463745	4.88830947836206	507.048943645656	2.9449668805099e-16	4.04800050452759e-15
303673	Mrpl58	-1.86324771196356	6.32175781621773	506.705616262818	2.96531297137743e-16	4.06862311298002e-15
287159	Pigq	-2.52799813809597	6.93685777606175	505.746962213525	3.02294341600674e-16	4.14023635123945e-15
315211	Zbed4	1.59883469306238	6.42892168008004	502.248930085192	3.24386449232415e-16	4.43483448995483e-15
503269	Rab17	-2.55745541336239	5.77619608670897	501.748351534837	3.27689932424255e-16	4.47196923908728e-15
498515	Cdh24	4.07891368260503	5.73254793107961	501.654242952789	3.29386952888925e-16	4.48708702370154e-15
689844	Maml2	1.62105349918785	5.70864141814211	500.734937680997	3.34491101830326e-16	4.54848167935345e-15
79462	Txn2	-1.72155123267516	6.30533566238393	498.85809807278	3.47498585800055e-16	4.71693713167098e-15
367830	LOC367830	4.76815115167994	6.52459131247671	546.958012512204	3.49398645947921e-16	4.73179658544923e-15
292697	Apoc2	-5.11963246841364	4.41467592785465	498.688590356889	3.49836044334592e-16	4.73179658544923e-15
54315	Ucp2	3.44907616874883	8.92393660418364	522.344303645122	3.53071093893039e-16	4.76708578013385e-15
316023	Dclk3	-4.92306119091035	5.85215057011447	554.59282990762	3.61423698110139e-16	4.87122382497116e-15
690285	Tmem223	-1.45979754449497	6.71092048412911	492.302827222026	3.97462196408276e-16	5.34748167075799e-15
360950	Wdr1	2.01928782156091	9.65884304316249	490.828840789426	4.09748390097776e-16	5.49730837674054e-15
679907	Pam16	-3.19343957676372	6.31314182517578	497.674657112579	4.10042174391153e-16	5.49730837674054e-15
297459	Mrps25	-2.03324624018449	6.76969695747357	490.293840700958	4.14310136323741e-16	5.54476570844514e-15
362100	Endog	-2.06978891799388	5.86694366261295	488.830393291212	4.27074907234076e-16	5.70557090980262e-15
365266	Atp10a	2.94695206723697	6.39062578615088	488.392476431056	4.30977808594077e-16	5.74762874333432e-15
29478	Ndufs6	-1.91068883295652	6.67942508833826	487.583078256902	4.38294682877446e-16	5.83498952816739e-15
83837	Bambi	-2.67739190470166	4.99461223210475	487.33015071916	4.40608921699952e-16	5.85556184772275e-15
362946	MGC94207	-1.88666524664795	4.97831656569203	486.647959495615	4.46917802712141e-16	5.92905760915149e-15
25053	Cyp2d2	-10.9387166052052	7.15428781253821	694.410594012093	4.57918700386299e-16	6.06443635381159e-15
29545	Uchl1	4.2685444719845	7.99630678719358	547.399046007538	4.61158733499947e-16	6.09674263125364e-15
287527	Serpinf2	-8.08014246312046	3.28253121584935	484.295026111326	4.69448015889701e-16	6.19557476776442e-15
313633	Ephb2	3.17735900331701	4.99378734642263	483.745076525504	4.74891390615637e-16	6.25657082965065e-15
288583	Plod3	1.3374137463987	7.56701758268393	483.111986272806	4.81243387113388e-16	6.32930637801114e-15
64035	Pygl	-2.17512294048231	6.5386712836175	482.975319478847	4.82626778726311e-16	6.33655675862217e-15
287419	Rangrf	-2.20457949750773	5.55137363380537	482.611433369717	4.86331438922331e-16	6.37420638105602e-15
100359512	Vti1b	-1.55882437889293	6.31077336616035	482.412448750231	4.88370422426487e-16	6.38993258896512e-15
287526	Serpinf1	-4.98100579732188	9.05604735159712	598.615716839045	4.94716669717848e-16	6.46186524854445e-15
100363268	LOC100363268	-2.41025712465158	6.82406143663481	479.67075664249	5.17438033416258e-16	6.74707298709727e-15
116685	Lmnb1	2.06414882687635	6.59877695949818	477.897838660398	5.3724024591958e-16	6.98612218020075e-15
79131	Fabp3	-5.05701170384807	8.06964815339487	594.956395576758	5.37605725226217e-16	6.98612218020075e-15
140639	Nploc4	1.82474062494148	6.65631839255042	477.050281981432	5.46998671483267e-16	7.09607305510234e-15
688319	Rac3	-2.25687031468862	4.61803309114721	476.165625553794	5.57391617695178e-16	7.21860062712378e-15
85239	Mlycd	-1.82796078656973	5.67902152469488	475.269231031805	5.68143351543413e-16	7.34535080136348e-15
293130	Ndufc2	-2.01031890996265	7.46721747929908	474.228541027316	5.80911470743591e-16	7.49769635544482e-15
298012	Rad23b	1.67000398850118	8.20140085529576	474.005190962259	5.83692470857532e-16	7.52084291976329e-15
360906	Fam69a	-3.16086200186264	4.6530416289752	472.736184488301	5.99772482837598e-16	7.7149788121762e-15
81823	Cib1	-1.72292795960555	7.57698763520297	471.846728016587	6.11331943925241e-16	7.85040936423392e-15
298451	Atp6v0b	-1.77948534735802	6.92388338980433	471.168177986756	6.20314431364317e-16	7.95234746605939e-15
292485	Fuca2	-1.88727721044429	5.93286273437984	470.523578709098	6.2898144210528e-16	8.04990534728018e-15
297960	Rragd	-2.99354277904056	5.33158097958694	469.129506388337	6.48182411950219e-16	8.27489049069676e-15
688708	LOC688708	2.67307101307136	5.15954603399836	469.090127315564	6.48734027964014e-16	8.27489049069676e-15
300052	Vps28	-1.54475210154761	7.25109812599979	468.767734797878	6.53269425423883e-16	8.31880714816533e-15
303730	Cbx2	2.84363840800488	4.27441002785733	467.587112321201	6.70177020650139e-16	8.51761762447504e-15
291733	Slc39a6	2.51139630004629	5.8863700884836	467.522302938361	6.71118919853582e-16	8.51761762447504e-15
300438	Ldlr	2.05433909415	7.1066000526391	466.948311503027	6.79524488066031e-16	8.60994838040404e-15
100909776	LOC100909776	-4.74228048814673	4.37116800366606	466.362166946456	6.88227104891486e-16	8.70572990655925e-15
298606	Slc25a34	-4.09278050608931	2.6986705769473	465.376173876684	7.0314287040179e-16	8.87965664694798e-15
361722	Bscl2	-1.99796915736636	7.06339650664631	464.936251401532	7.09911720414596e-16	8.95029428966415e-15
305540	Slc1a4	5.07971922519445	5.15611792414714	464.769773899059	7.1474652571416e-16	8.99635503026997e-15
287633	Lrrc59	1.95415958188709	7.30561554973658	464.282452956334	7.20103499487404e-16	9.04882532771713e-15
192204	Ehd4	2.21734996594362	7.79481792773352	462.863097746802	7.42784917780851e-16	9.31846317776142e-15
252934	Cox5a	-1.73607719384572	8.50887182288717	462.467353353124	7.49247533425724e-16	9.38407889315278e-15
29635	Timm44	-1.36756480426378	7.05614173335424	460.32195229675	7.85371201281507e-16	9.82036403572853e-15
304077	Dop1b	2.14852068094422	5.98827333264506	460.092771112203	7.89341414534401e-16	9.85382765849092e-15
499643	LOC499643	-1.78631142784941	6.2601386927547	459.725637067752	7.95747312581922e-16	9.91753811016586e-15
304740	Clasp1	2.56088042682177	7.09381227468317	458.421506014677	8.18966547093184e-16	1.01902455165271e-14
301123	Ndufa11	-1.77446806052645	8.03075079024827	458.142798057149	8.24024348070453e-16	1.02364525457692e-14
689176	Tmem64	-2.09625932011592	6.52878974271553	457.946521798104	8.27606750364033e-16	1.02642107557363e-14
59117	Ago2	2.30399914922409	4.94377160066344	457.776983454026	8.30714861552598e-16	1.02860059686553e-14
79250	Aco2	-2.03641916072805	10.2183959596999	457.613728529578	8.33719859275105e-16	1.03064557278895e-14
316624	Klhl30	2.7617436737397	4.49314706547726	457.495095613646	8.35910973857662e-16	1.03167942721655e-14
25669	Cpe	3.62335156992973	6.97819048419895	479.00264992141	8.37285296538961e-16	1.03170348432754e-14
29619	Btg2	2.81778354046911	6.16057270737883	456.397347503049	8.56487740145918e-16	1.05365979664155e-14
306665	Ice1	1.93397914209095	7.38267047502798	455.740769622396	8.69059545576758e-16	1.06740136122049e-14
58966	Ramp2	-3.34106668154278	4.14944122043177	454.461543080123	8.94137671068948e-16	1.09643451935427e-14
362401	Tmem43	1.62617482148643	5.94263014262416	454.369758609351	8.95967245864513e-16	1.0969116683695e-14
83790	Cyp2c23	-7.25218138688772	8.7934546421951	644.028963739086	8.99461611487866e-16	1.09942217840772e-14
500464	Epb41l4b	-2.93548257658143	5.32142499870446	453.653651164642	9.10383203994603e-16	1.11098847731072e-14
64017	Enpep	-3.77003300562816	7.91318142319966	507.208266674205	9.20752332443115e-16	1.12184464184869e-14
363441	Ndufa1	-2.57824565203867	6.12719907904606	453.003894823689	9.23683352365925e-16	1.12361800771031e-14
65161	Litaf	1.90026471611316	6.19347136957478	452.061068021558	9.43362229817201e-16	1.14572621691515e-14
365057	Map3k5	-1.6102904809683	5.41139931564575	451.877750175758	9.47241515171591e-16	1.14860575446364e-14
58813	Nt5e	-2.09961207740785	5.5278859821258	451.519427329426	9.54874695143809e-16	1.15602079547219e-14
310801	Slc30a7	2.26926304328216	5.73040476713706	450.258994419704	9.82264807466722e-16	1.1872930966443e-14
298851	Slc35f6	1.60618067308676	5.65281036621523	449.050407676797	1.00933775622827e-15	1.21808352039275e-14
360721	Fam162a	-1.8183259924675	5.81859742817177	448.55183060694	1.02074320782453e-15	1.22978200733841e-14
287479	Shpk	-2.93575640155967	3.82216960887129	448.485927239944	1.02226134030888e-15	1.22978200733841e-14
362424	Tmem72	-6.91683820730186	3.3011713783489	447.407932480203	1.04744784313375e-15	1.25809389991538e-14
361739	Tmc1	-7.61825828188441	2.46822050505866	446.844743534633	1.06087582453914e-15	1.27221565415205e-14
363634	Kctd11	3.25654265760848	4.5583719702218	446.415413047949	1.07123882499547e-15	1.28262321577681e-14
690442	Tmem116	-5.70755656940881	3.18209238434083	446.205437754707	1.07634742774697e-15	1.28671674447302e-14
294255	Slc44a4	-2.18783570092403	6.81680322066277	445.734766691388	1.08789579496136e-15	1.29848377408006e-14
312502	Rab11fip5	2.19114577774948	7.97769446579704	444.600569345916	1.11628554332101e-15	1.33028394560086e-14
114495	Map2k6	-3.85159101309357	3.04751399427623	442.979646057013	1.15827577158187e-15	1.37816718759311e-14
113892	Nat8f3	-9.56840567082012	3.41539389875159	917.745992634544	1.18166603385799e-15	1.40380450044128e-14
494125	Rcn3	2.73647143690099	5.96364675369476	441.725139292377	1.19196104879992e-15	1.4138291879457e-14
301012	Col7a1	7.59508691292869	6.82198053995075	551.369413291898	1.19465924200509e-15	1.4148258363715e-14
363781	Plcxd2	4.399024217399	4.70646485114236	441.497495766188	1.19818778808418e-15	1.41680124320823e-14
307210	Timm21	-2.11520879588261	5.6482035647851	440.837434010005	1.21644466389843e-15	1.43615908768784e-14
363055	Cep164	1.71421816518593	6.17074423658465	440.190541826427	1.23463311820222e-15	1.45537634599225e-14
29326	Gpx2	2.40857774376136	7.76079281331634	439.638648879592	1.25038596160494e-15	1.47166755759221e-14
81925	Cds1	-2.32167522889676	4.81862408035052	439.494042034509	1.25454980193171e-15	1.47428962063426e-14
50719	Slc7a5	3.53503772570693	6.02635767794279	444.859857683781	1.2701334082365e-15	1.49030291274591e-14
140927	Selenbp1	-4.72799428391664	4.94632071676011	456.522048719745	1.29119349994825e-15	1.51268284647783e-14
100360692	Pbld2	-1.79988470082781	6.56686611733364	437.901192242223	1.30143275082511e-15	1.52233646659497e-14
685729	Pcbd2	-2.19730515765189	5.59942916208462	437.682253406788	1.30802541551841e-15	1.5277014630633e-14
60378	Lypd3	3.1716884076073	4.62815757769558	436.795752177339	1.33509581314055e-15	1.55693026295027e-14
298841	Atraid	-1.695209699854	6.00359824577436	436.285953499642	1.3509404486563e-15	1.57299870283146e-14
690745	2019-03-01	-8.49689231462278	5.19575884967202	526.705402976074	1.35424363988694e-15	1.57443745308993e-14
294747	RGD1561161	2.59037673436005	6.29393760926516	436.040463391199	1.35864365300321e-15	1.57714503317369e-14
301007	Wdr6	1.55504450199349	7.57332512663986	435.393952096361	1.37916147351776e-15	1.59852581747911e-14
313089	Slc7a13	-7.72418416046632	3.43593279530453	434.637259170941	1.40360789931087e-15	1.62438816918727e-14
83730	Vamp8	-1.763516083433	7.42948553237032	434.397212689495	1.41146186006427e-15	1.63099879581023e-14
305438	Sorcs2	3.10936651233959	6.42384073363445	434.126231556761	1.42725833895986e-15	1.64497023671692e-14
29284	Rps14	-2.18953316451845	10.4285196246864	433.900310674483	1.42787304854877e-15	1.64497023671692e-14
362624	Selenon	2.44735278911028	6.50207244154765	432.746502724339	1.46679126968569e-15	1.68725309949494e-14
171522	Cyp2d4	-4.81035625862456	3.09208529200203	432.498591511058	1.47530403443457e-15	1.69448570470878e-14
296358	Matn4	5.09357062138928	7.90939487338549	532.539428856456	1.51840138362058e-15	1.74135941811306e-14
297799	Mrpl15	-2.81298561569907	5.09815852415276	431.030386126618	1.52684101279665e-15	1.74840515976639e-14
315593	Tmem136	3.41257685335225	3.9242883910278	429.243176470044	1.59225197726303e-15	1.82057039142011e-14
102547059	LOC102547059	2.71677837466588	4.79091289518789	427.982571633861	1.64023260731835e-15	1.87261938601638e-14
24571	Muc1	-4.71231974372902	6.15030866049802	502.79228330176	1.68683391938941e-15	1.92294016409437e-14
303407	Gdpd1	2.42589106312095	5.8740896666596	426.267479151788	1.70807137242373e-15	1.94423968624913e-14
64032	Ctgf	4.88783763687022	9.7305062314733	524.674358844451	1.74501877843407e-15	1.9833310444441e-14
297402	RGD1560795	-2.01844909757136	6.28734059383269	424.934553878056	1.76291544319511e-15	2.00068570788834e-14
292999	Chsy1	2.95631065160274	5.53994781365982	424.540194817408	1.7795089537344e-15	2.01651200635229e-14
192275	Dad1	-1.52264789039701	8.12621315085664	422.723680261595	1.85818219970394e-15	2.09943677506496e-14
500384	Tmem70	-2.08999737920231	5.35102495876294	422.723246680531	1.85820142664975e-15	2.09943677506496e-14
102553868	LOC102553868	-2.03432512602325	7.88108374538221	422.318550908607	1.87624279366183e-15	2.11420409731305e-14
306096	Dach1	-1.57504721206113	5.97083828527146	422.305569998184	1.87682464843548e-15	2.11420409731305e-14
29214	Tubb5	2.71105443028122	11.0139968115698	421.769561034244	1.90102397702303e-15	2.13830097267804e-14
296571	Phpt1	-1.45025311472142	6.78586609477284	419.428157426943	2.01081118285906e-15	2.25845533296043e-14
313052	Epb41	-4.06774972811086	2.7145373981368	417.265551228314	2.11840322177368e-15	2.37579389304957e-14
50671	Fasn	2.83720386896281	8.38383856587801	429.153440666662	2.14147599550826e-15	2.39813819202874e-14
100363502	LOC100363502	-2.10422271708268	8.66436125857924	416.728941738906	2.14606554807756e-15	2.39974877365795e-14
681418	Ndufb10	-1.82560953962352	7.72284454282368	416.512036005762	2.1573590898216e-15	2.40884009809259e-14
24377	G6pd	1.49978843694508	7.49663205256004	416.423389948206	2.16199330027597e-15	2.41048008515396e-14
171497	Sgk2	-2.70031133387263	5.33320873430208	416.180656723748	2.1747386943254e-15	2.42114549083156e-14
307178	Arhgap21	1.53429436954874	7.04329716475762	416.062844868039	2.18095436636124e-15	2.42452080289647e-14
293050	Abhd2	2.4055819215022	5.56942266755323	415.50623435538	2.2105849073494e-15	2.45387814423698e-14
303692	St6galnac2	-2.41492069997836	4.73294598183698	414.96299823437	2.23992886571692e-15	2.48283235988855e-14
117552	Ptpn23	1.75939977307709	7.09331612508151	413.985037965214	2.2938358983481e-15	2.53888958806988e-14
362650	Fblim1	4.91865000807237	7.77736412782873	507.785081742245	2.31260031612515e-15	2.5526790917986e-14
81732	Actr3	1.30625501789599	9.12502929037944	413.64343987393	2.31299878311364e-15	2.5526790917986e-14
25116	Hsd11b1	-7.06861763076602	2.96068890773769	412.62528015869	2.37116246271824e-15	2.61308280081034e-14
25263	Mal	-2.44464904147824	6.47169067410455	412.521613935677	2.37717374817904e-15	2.61592168965078e-14
259221	Osbpl1a	-1.57214006351499	7.11474502540026	412.336666146764	2.38793977269925e-15	2.62397710953893e-14
502091	Rnf122	2.53035900850989	5.11705486109324	412.044869795794	2.40503426463271e-15	2.63895330333978e-14
29487	Gstt2	-3.36996478109656	3.95524910667005	411.598903481525	2.43141996770519e-15	2.66406662648561e-14
286758	Aqp11	-4.79096154921025	3.95683927816321	411.121828839468	2.45999746712774e-15	2.69150584945082e-14
362392	Snrnp27	-1.29859482553501	5.60625095068981	410.802953026641	2.47930352821147e-15	2.70873692501153e-14
301011	Uqcrc1	-1.5178128772854	9.42888538939006	410.706756183818	2.48516019991554e-15	2.71124569088207e-14
292087	Urb2	2.1327724197493	5.325851365098	409.773859088672	2.54274915398869e-15	2.77010512269297e-14
24778	Slc2a1	2.00029832959164	7.5860205140958	408.992911102184	2.59208214583387e-15	2.81981507721785e-14
25683	Col12a1	3.36399401186145	7.56054003898029	433.713592398347	2.62807829355614e-15	2.85489532174465e-14
306844	Phactr1	-2.16763889672308	4.691738470313	408.165205954262	2.64551510828692e-15	2.86974324068446e-14
499463	RGD1561777	-5.09354164089049	3.38027574017402	407.798594973365	2.66956616787191e-15	2.89171356590961e-14
246240	Ripk3	3.51951344134077	6.17483226471816	419.473107200706	2.71585013322088e-15	2.93767027904503e-14
301113	Slc25a23	-3.54207417807866	6.39278545423634	441.183897782794	2.73464096767368e-15	2.95380013742342e-14
26198	COX2	-3.13284310993705	15.3494925130325	406.337969964161	2.76779284791005e-15	2.98425073577459e-14
641315	Iffo2	2.30448438851597	5.21491187850574	406.296045012645	2.77067008561082e-15	2.98425073577459e-14
79129	Cyba	-2.03009287329472	8.36480775847816	405.299441619024	2.84003841295661e-15	3.0546458354046e-14
295629	Cd302	-3.05561283811356	3.92363909722728	404.999259612469	2.86130336660645e-15	3.07317702915489e-14
64371	Prdx3	-1.42911602838117	7.82363289464063	404.728794366968	2.88061250232351e-15	3.08667152225033e-14
108352836	LOC108352836	-5.10646538936823	2.96345984557497	404.709794060567	2.88197433003281e-15	3.08667152225033e-14
170840	Slc40a1	-1.77446362044607	5.0847136489665	404.41203523399	2.90340820879947e-15	3.10438303805577e-14
100361457	LOC100361457	2.19706853660757	8.01622088694455	404.367007919567	2.90666461737855e-15	3.10438303805577e-14
307855	Fa2h	-5.01453119295678	1.72223981705085	403.750429384317	2.95166055120244e-15	3.1480245234463e-14
29189	Fdx1	-1.70271294566617	6.99320291969424	403.222600935351	2.9907858731526e-15	3.18529152784014e-14
24303	Cyp2d3	-8.35841907546064	2.78442302028871	403.12008763431	2.99845031840068e-15	3.18899429813145e-14
310653	mrpl9	-1.34759025433685	6.3624017984552	402.885168704444	3.01609533352682e-15	3.20328674544026e-14
303470	Kat7	1.43673221082335	6.91466189074893	402.681623083328	3.03147579334499e-15	3.21513762762146e-14
257645	Itgb5	-1.46708948131615	7.80028838888239	402.134329463623	3.0732582136551e-15	3.25491812197268e-14
85428	Rhoq	2.49239508396383	5.48061113077077	400.975295983096	3.16383965524502e-15	3.34619985759595e-14
64199	Gng11	-3.30980346426469	3.86268589993601	400.255815003278	3.22153668461108e-15	3.40249678964125e-14
685325	Ddo	-4.98991883187153	2.49435756045384	400.066111208354	3.23694070808658e-15	3.41031107971722e-14
293991	Ndufb8	-2.16269418952662	8.8068918255919	400.054425801032	3.23789220044065e-15	3.41031107971722e-14
25621	Cd81	1.46907529773861	9.69870581897896	399.913594164182	3.24938362444149e-15	3.41768733427099e-14
361253	Sugct	-3.13714983196696	6.16287919464943	414.456594732304	3.33006234194126e-15	3.49771375639761e-14
266730	Slc17a3	-4.55906896574735	3.70253290942788	398.426648728056	3.37347570139619e-15	3.53843215786942e-14
100362623	Mt1m	-4.4141714117799	8.80951932971603	486.006492552843	3.56572699817235e-15	3.73344114984329e-14
361207	Tmed9	1.11622684570914	8.00362392804715	396.198991891686	3.56919915572675e-15	3.73344114984329e-14
297029	Gstk1	-2.68422777543899	6.1891103661457	394.840167508039	3.70557929690544e-15	3.87078002001851e-14
25464	Icam1	2.48399022256479	6.00528521702219	394.478954355978	3.72882933376415e-15	3.88973087350877e-14
691493	Zwilch	2.42582783610235	5.68012197065537	394.391692947818	3.7371334541864e-15	3.8930603630136e-14
681398	Fam174b	1.7119765201585	5.7388364136608	393.605243532319	3.8128949583591e-15	3.96655670873013e-14
100359687	LOC100359687	-1.30142984140863	6.02900195734151	393.403123426554	3.83263638536366e-15	3.98165430757766e-14
686505	Atg4d	-1.35753087586256	6.13746999807695	393.216102149541	3.85100277535671e-15	3.99155380071385e-14
24451	Hmox1	2.88314387774446	5.94165757142441	393.170449887916	3.85550066180435e-15	3.99155380071385e-14
24567	Mt1	-4.55632893401666	3.43163408468245	393.146217669088	3.85789047580485e-15	3.99155380071385e-14
308431	Phldb3	2.19704165400126	5.91690687660494	392.676640690123	3.90452241369951e-15	4.03431997019291e-14
361443	Ntpcr	-1.82639169950009	4.74479743183569	392.354206829484	3.93689927054516e-15	4.06226123918718e-14
100911130	LOC100911130	-1.68463692592103	5.7888184851496	392.244609147369	3.94797123630728e-15	4.06817333754803e-14
24786	Sod1	-2.10487062713818	9.73637157568153	392.168491079938	3.95568102212572e-15	4.07060959236315e-14
313917	Abhd1	-2.84615363460675	4.97934329522423	391.819565439125	3.99123427668185e-15	4.10165303872231e-14
56611	Anxa2	3.68117054840442	10.4833852501396	433.082505279829	4.00169217980308e-15	4.10685794463618e-14
368070	Pnn	1.33336179695627	7.13847002694797	391.631405507886	4.01055160569311e-15	4.11041056222786e-14
114511	Emb	-1.33198465762861	6.81652824433308	390.955723800525	4.08076827945592e-15	4.17675409248076e-14
450226	Ka11	4.10502329200623	4.42530103384526	390.890485700274	4.08761871615472e-15	4.17814986892862e-14
361341	Ccbe1	2.91626733526104	5.20161705941289	390.555485883809	4.1229947991854e-15	4.20866024072344e-14
103694872	LOC103694872	-4.14743963897115	7.68646821351851	472.552043841412	4.15122953316856e-15	4.22867096856724e-14
361819	RGD1566085	-2.44154630215053	3.6401379483774	390.267217566075	4.15370437884215e-15	4.22867096856724e-14
309458	Pdcd11	1.9088617699224	8.06005532449987	389.921013177772	4.19091730703018e-15	4.26085918465084e-14
83580	Thbd	-4.65322129773977	2.9636875314988	389.755035639231	4.20888724254363e-15	4.27342351359597e-14
26194	ND2	-2.51658747401929	14.463527431619	388.384474261326	4.36053940171135e-15	4.42150566498428e-14
25287	Acadl	-1.23864686009438	9.58166020911945	388.035466143776	4.40010570052076e-15	4.45149013772833e-14
652955	Rnf130	-1.35842563083546	6.94530069553657	388.020581952261	4.40180180395198e-15	4.45149013772833e-14
304503	Hectd4	1.66562051304182	6.41147093945794	387.409343866773	4.4720764054151e-15	4.5165599240366e-14
685025	LOC685025	2.13762501213023	6.15443946708518	386.669425477085	4.55879328910424e-15	4.59804117834818e-14
171341	Mgst1	-2.73766563657765	7.93032983739728	399.414960329171	4.57579814915262e-15	4.60908768595202e-14
688517	Mut	-2.47955631376166	6.18090680660126	386.382228672767	4.59294660495879e-15	4.62024945796052e-14
362214	Nop56	1.65521724379356	7.56312543100113	386.243724694115	4.60951745885129e-15	4.63080151044229e-14
58954	Klf6	2.14163211779629	8.64215250799309	385.866489632404	4.65498329830136e-15	4.67031591786098e-14
103694586	LOC103694586	-2.12830350007323	5.89208247036826	385.740897885793	4.67022884229419e-15	4.67944639921977e-14
290843	Gpat4	1.84524039712603	7.76490373418894	385.598831060674	4.68754020259676e-15	4.69062005818323e-14
295264	Mllt11	3.77494941957037	4.58733604307138	385.139570588766	4.74398506789833e-15	4.73772757428161e-14
362883	Slc35e3	1.89112033907121	5.90796322546958	385.114724147623	4.74705993325919e-15	4.73772757428161e-14
310769	Wdr77	1.81140777356107	5.4002495727085	384.213569346206	4.86007011249738e-15	4.84416674171041e-14
679924	LOC679924	4.90803309235908	4.31835480296491	383.987442939769	4.88888770493535e-15	4.86652024484741e-14
64529	Ctsb	1.47502862036341	8.15193384652802	383.891740874119	4.90114028108761e-15	4.87234768152509e-14
56820	Ramp3	-3.89318008509723	3.95234929852552	383.044443736091	5.01109634685186e-15	4.97516280068799e-14
83518	Aplnr	-4.54456776544324	1.9377111969432	382.684275074653	5.05865186398214e-15	5.0107795489582e-14
64055	Guca2b	-5.16533670648541	3.22494105271786	382.673134928307	5.06013062790395e-15	5.0107795489582e-14
288647	Dhx37	1.74695714501871	5.56311636065624	381.037911518196	5.28241366268516e-15	5.22410130407111e-14
245960	Alg10	3.22912472867623	5.23603973538766	380.983623312379	5.28997433165122e-15	5.22479306556732e-14
315702	RGD1305464	2.7211001566414	5.01848191572571	380.449191291398	5.36503974753409e-15	5.29206964734094e-14
293546	Gprc5b	-2.44953750469087	5.04519214923159	379.58859412623	5.48838000906372e-15	5.4067288187607e-14
171078	Mlxipl	-3.292399062483	3.35988013461325	378.87435691287	5.59310247243158e-15	5.50277459012487e-14
362790	Inf2	4.76501329916037	7.18876431187927	460.131974497785	5.62733001521111e-15	5.52930555688163e-14
100911558	LOC100911558	-9.61745095013966	3.47567789462817	381.190840493463	5.65598867811304e-15	5.55030332265861e-14
192270	Plpp3	-3.0198479478626	5.4048480356641	378.337088324235	5.68976065276573e-15	5.57625834888173e-14
140929	Pde7b	-5.33624382514269	3.4878197528454	378.164668474609	5.69932819975856e-15	5.5784555579899e-14
54231	Car2	-2.32203438544561	9.14631128218933	378.056764374905	5.71567174928565e-15	5.58561525011743e-14
140669	Abcb6	-1.67314768729787	6.21755997272459	378.019597454761	5.72131305987077e-15	5.58561525011743e-14
685357	Baiap2l2	-2.3659079875967	4.70350608481998	377.749454155136	5.76249985667994e-15	5.61862181928524e-14
25046	Pigr	-4.56172358791447	2.37482835141572	377.485231515429	5.80309812759385e-15	5.65010775048228e-14
315762	Rasl12	-3.26160707880987	4.0293367728022	377.442900085123	5.80963147554514e-15	5.65010775048228e-14
288093	Arhgap31	-2.30160446783713	3.77757771477033	376.919094966479	5.8911441812093e-15	5.72207435458021e-14
296394	Dpm1	-1.31827221669932	6.82386545587001	376.391243955127	5.97455466120258e-15	5.79569856624938e-14
294673	Hexb	-1.90736436982715	8.5583237205453	376.284700597846	5.99154684196491e-15	5.80478743022427e-14
116550	Atp5f1c	-2.82776640329655	4.34650936115061	375.739175770357	6.0793833974105e-15	5.88240210562655e-14
94203	Pgf	6.76694932528845	5.04483484612816	391.372418883507	6.1295469911532e-15	5.92341374843041e-14
65261	Myo1c	1.53012628464384	8.66955731093683	374.076764782338	6.35586193595515e-15	6.13433316125456e-14
315306	Mettl7a	-2.29355623811086	5.47635816889141	372.974662065509	6.54672832249078e-15	6.31054888300852e-14
100359823	Tmem167a	1.70708879089583	5.6290259821031	372.826675048109	6.57283155546681e-15	6.32770066939061e-14
25632	Hba1	-11.9876836848101	10.8573766062037	572.184100712448	6.62375813132236e-15	6.35689493075346e-14
365466	Cpn1	-3.03929221973087	4.53759583260679	372.524243944233	6.62653201206313e-15	6.35689493075346e-14
363171	Tmem42	-2.09054509718617	4.78370819570017	372.514891122208	6.62820036115331e-15	6.35689493075346e-14
29138	Bsn	4.94901507562923	3.9893124276849	372.398199244552	6.64905446702195e-15	6.36887418444933e-14
316632	Ndufa10l1	-1.81450352072343	6.57061375132861	372.034677491606	6.7144814742052e-15	6.42346437513475e-14
29542	Pebp1	-1.68763296231332	8.95796294106707	371.737884875736	6.76842117156077e-15	6.46694193493542e-14
308215	Chd1	1.7605015406685	7.24530426720521	371.432788687532	6.82436480478689e-15	6.51222280557045e-14
25550	Slc1a1	-2.93486876533649	5.37617869862796	370.509541750848	6.99676123893636e-15	6.66837757628291e-14
299802	Lgr5	-1.92113814695221	4.78235657721462	370.002567592751	7.093451049904e-15	6.75207871812737e-14
288740	Iscu	-2.10353402799661	6.31693424458254	369.397610402385	7.21074660122937e-15	6.85516047045713e-14
302562	Plp2	1.86058938303315	7.09523893545766	368.648189113658	7.35900573678986e-15	6.9873851228996e-14
65153	Ncs1	2.48548388778418	4.7734485021245	367.995823292951	7.49078321884089e-15	7.10365058673392e-14
312754	Ppp2r5a	-1.70349709304293	6.89380330782637	367.292652996843	7.63572226128976e-15	7.23209266414447e-14
84385	Nr1i2	-3.34953444628097	3.69437528004337	366.617122116953	7.7778597875167e-15	7.35756550086207e-14
25409	Cdh6	4.32141423031991	8.54148483201074	446.859525820476	7.79087779188596e-15	7.36073627608084e-14
311254	Pdhx	-1.29872874869225	6.2817150740758	365.462098381682	8.02764325071987e-15	7.57503139457644e-14
361286	Msrb2	-1.82430220669798	4.92929093887301	365.354903288223	8.05126661910221e-15	7.58792021094844e-14
289745	Mtfp1	-3.22118433680418	3.37606735903912	364.870376552972	8.15899882745891e-15	7.67994759840539e-14
50551	Txnrd2	-1.61874884639813	5.68982232824752	363.816205546083	8.39888094691805e-15	7.8959849889853e-14
295270	Sf3b4	1.4517055661022	7.84883849731608	363.352732489344	8.50678084181419e-15	7.987563022246e-14
305913	Zmym2	1.299776508555	7.68237450549551	363.246682759324	8.53168273152258e-15	8.00107931041188e-14
316258	Cd2ap	2.80305630563524	8.96257597838584	376.717871768409	8.66675317547898e-15	8.11775220556857e-14
287427	Trappc1	-1.77186599033197	6.87531920653224	362.211565581695	8.77897652247812e-15	8.21276489172861e-14
100911860	LOC100911860	-2.2691617693281	5.68348844627719	361.126924081255	9.04654780938632e-15	8.45269467097875e-14
691393	Oxa1l	-1.35302557104771	7.84362031912479	360.9505660004	9.09089147253949e-15	8.48371796119953e-14
362427	Mical3	1.46421045309694	6.59212836377829	359.535319905917	9.45548104698072e-15	8.80800488072158e-14
64626	Rem2	2.62974138086385	4.52845912472639	359.512381291009	9.46152067292219e-15	8.80800488072158e-14
25066	PVR	4.93445214135353	7.29785120356946	441.095871387635	9.5041695073791e-15	8.83690485942513e-14
293863	Lage3	-1.81754339121152	6.87580548629943	359.250630735193	9.53073814775113e-15	8.85080134086889e-14
26204	COX3	-2.75957102460882	15.8046181378543	359.076156987255	9.57718387811042e-15	8.87381564081419e-14
266687	Slc35e4	2.61963988888366	4.73058338643017	359.070003054333	9.57882660111525e-15	8.87381564081419e-14
494338	Trim25	2.27005748213193	5.92820916877269	358.213866133969	9.81039738664389e-15	9.07729964754474e-14
298512	Rhbdl2	4.66496218673217	2.96352000063711	357.803997208078	9.92342341021244e-15	9.16992422898917e-14
314843	Ptprb	-6.36618410661265	2.04433898184874	357.763794385458	9.93458632818919e-15	9.16992422898917e-14
291969	Atp6v0d1	-1.53787507780256	8.68495909233075	357.495218293928	1.00095140882697e-14	9.22789948936728e-14
298227	Mtap	1.54704029302375	6.79482223867508	356.378734242544	1.03276909172173e-14	9.50971781555135e-14
498894	RGD1560813	-1.31783350358615	6.04680403279097	356.283208238058	1.03554238448443e-14	9.52373823411711e-14
296399	Zfp93	-5.46840162215054	3.22127537660101	354.780192556683	1.08026813382375e-14	9.92309027631826e-14
116717	Trip10	1.61692019656697	7.19235987092405	353.630179345504	1.11591749960967e-14	1.0230172772635e-13
363074	RGD1309779	-2.38114027379586	4.16787278565288	353.615359136306	1.11638523625209e-14	1.0230172772635e-13
299312	LOC299312	1.62703955747198	5.95433965741952	353.120054625848	1.13214151854061e-14	1.0362088538085e-13
362136	Dapl1	-6.84871722567056	1.71402374845085	352.815027339143	1.14196584964054e-14	1.0427856458186e-13
25531	Rab3a	-2.77398650862978	3.52002223206151	352.81193389764	1.14206596009549e-14	1.0427856458186e-13
499529	Ndufs4	-1.59625617823599	7.80744575352459	352.754158724853	1.14393745588257e-14	1.04324356006536e-13
315346	Itga5	2.50717406692143	6.67260751485983	352.545650081123	1.15395068703948e-14	1.05111656480929e-13
366448	Uqcrh	-1.61733230075437	8.80123410663557	352.366319643383	1.1565878667681e-14	1.05226004843955e-13
296925	Aass	-3.18824307624062	7.25258097076812	387.650633789277	1.16358445621026e-14	1.05736224749894e-13
291847	Ccdc113	-5.05421790112219	3.59288673767462	352.008362333905	1.16839959064607e-14	1.06047233406077e-13
293181	Galnt18	-4.55432479085328	5.58356183873512	404.315087614813	1.17529980468686e-14	1.065465239606e-13
297998	Nudt2	-1.9104489607933	5.34620543511693	351.388319549073	1.18917318009466e-14	1.07676025760057e-13
26193	ND1	-2.68737835506689	14.089892058725	350.919357553235	1.20515355782081e-14	1.08993400745908e-13
312358	Prr15	-3.17378482576491	3.67831233099139	348.913762652258	1.27619897779794e-14	1.15281793783289e-13
114093	St14	1.56606823405634	8.65960173687231	348.821122457034	1.27958959852013e-14	1.15451123136621e-13
362188	Slc5a12	-6.74106957371797	5.42261768941818	431.989180347809	1.29015854850758e-14	1.16266950850713e-13
56029	Srcin1	-4.23465663144391	3.9773257085765	348.446581530821	1.29339862429037e-14	1.16421164585948e-13
296551	Mrpl41	-1.39796134799332	6.29522435961944	348.272716074746	1.29986427301785e-14	1.16865011086552e-13
25285	Igfbp5	-2.60613271460817	6.00544532049937	348.169476878123	1.30944606922129e-14	1.17587639352832e-13
103689967	LOC103689967	3.44054876445984	4.14901960059181	347.795651360263	1.31778763062497e-14	1.18197323995396e-13
83529	Vdac1	-1.48239416233644	5.97198154773856	346.484332085601	1.36846299959831e-14	1.22598185199307e-13
25430	Dio1	-8.27223571878924	3.13713086861835	672.212638012022	1.38934878779122e-14	1.2421775407893e-13
103693688	LOC103693688	-4.20222205192108	2.79971753753167	345.947933724716	1.3898033680269e-14	1.2421775407893e-13
102551518	LOC102551518	3.43604492799541	5.10515730753194	345.705394702763	1.39957204260252e-14	1.24944209899393e-13
305083	Zfp281	2.1128351100325	5.8506804485191	345.572202432873	1.40496854080605e-14	1.25279103492249e-13
170670	Hadha	-1.46838636047832	9.18004785222263	345.518576474231	1.4071477102279e-14	1.2532666448404e-13
307350	Afg3l2	-1.10577784010391	7.25693436365758	345.405773477904	1.41174371200445e-14	1.2558911643591e-13
691455	Calml4	-6.11967191124973	3.3863562360503	345.186835581507	1.42071100068858e-14	1.26239373048349e-13
287280	Skp1	-1.2667191525473	9.36730459874847	344.165134209057	1.46339053139315e-14	1.29880173619567e-13
305960	Xkr6	1.65347288409239	6.05051577812132	344.102608825638	1.46604760125849e-14	1.29964522509702e-13
24653	Pla2g4a	-1.89573358182234	5.52039396700938	342.601735036705	1.53144021554182e-14	1.35603688852918e-13
294141	Clic2	-2.88918037973929	3.50099221660059	342.471205777886	1.53727648409506e-14	1.35962374290173e-13
288917	Farsa	1.13066370023014	7.15156191040851	342.028637775152	1.55724667309504e-14	1.37568833127827e-13
297082	Malsu1	-1.64287903226068	5.70981887095996	341.579314167812	1.57781258636378e-14	1.39224134938125e-13
288912	Mri1	-1.5994268351426	5.26845856050384	341.321387501621	1.5897522872149e-14	1.40115320221545e-13
685936	Pfn3	-10.4981536960688	3.29352755227942	658.145093259379	1.64162022801099e-14	1.44519514870563e-13
292808	Pepd	-1.40954739398619	10.1599378346665	340.08988155471	1.6481399898345e-14	1.44925935595724e-13
301458	Ndufs1	-1.78447595164401	9.05512101889886	339.852200518125	1.65967687152615e-14	1.45772080469108e-13
541589	Kyat3	-1.82856882292147	5.8765925465032	339.599414958581	1.67204400233969e-14	1.46689113799732e-13
103689945	LOC103689945	1.67998058853591	6.82144658259972	339.39462301746	1.6821370968297e-14	1.47245342302063e-13
288309	N6amt1	-1.91959697368242	5.02472302979679	339.392310500096	1.6822514484937e-14	1.47245342302063e-13
83718	Clic4	2.30280219758371	8.25277058972488	339.187867339634	1.69706372904651e-14	1.48371300765662e-13
688885	Nol11	1.17691513205705	6.81395104423812	339.004562365455	1.7015460769903e-14	1.4859258459038e-13
25584	F3	3.74413448920337	9.02396255026799	397.744553844353	1.70511993432392e-14	1.48734115691599e-13
25164	Cdkn2b	7.48023764671007	4.58503621769652	348.410543492505	1.70972764621112e-14	1.48878009250505e-13
365042	Rab32	2.72773330714163	5.22914293305505	338.822686817056	1.71067968606949e-14	1.48878009250505e-13
171436	Mk1	-2.13927688267796	6.74637075704757	337.72652221174	1.76687726188203e-14	1.53593268826846e-13
690147	LOC690147	-4.64535404003482	3.73000451355668	337.582668012128	1.77440109139849e-14	1.54071428859743e-13
305302	Rasl11b	3.2407117193774	5.87453738772064	346.904302424669	1.78437848268096e-14	1.54761300063958e-13
287474	Txndc17	-1.69250096743158	8.15266067942943	336.693995534034	1.82166489942613e-14	1.5781545175347e-13
361980	Khdc4	1.39976789061278	6.97249921495512	336.410083341993	1.83705381200797e-14	1.5896778157319e-13
300866	Lca5	-2.95346458216074	3.97788303018608	336.184737995171	1.84936953066089e-14	1.59851861248385e-13
684516	Kcnc4	-7.08032745230591	1.93943849307917	335.261988381881	1.90075138828649e-14	1.64086335648465e-13
361412	Adamts18	-1.61877397055091	5.80360020049157	335.228083286427	1.90266886904261e-14	1.64086335648465e-13
295971	Depdc7	-3.13468578263626	3.54331893025532	335.017740071871	1.91461211203063e-14	1.64929538836123e-13
290637	Colgalt1	1.20247834244578	6.78867876643202	334.877117035018	1.9226424176431e-14	1.65434147009629e-13
314836	Zfc3h1	1.49418986487178	7.13251204830899	334.465715283716	1.9463480618488e-14	1.67116187342311e-13
311553	Asxl1	1.2223437541023	6.88006496558182	334.461719232457	1.94657988407919e-14	1.67116187342311e-13
100910616	Hmgn5	-1.58008506833364	5.52830816087425	334.392259367466	1.95061427962379e-14	1.67273961028549e-13
24211	Atp1a1	-1.72185517679268	12.1690074479558	334.004063390336	1.97333081952269e-14	1.69031655688024e-13
291095	Gmds	2.02257350795852	5.90271254143756	333.907189643779	1.97904474298541e-14	1.69330626043077e-13
307779	Rbmxrtl	1.10698569096841	7.26188061549043	333.032189775426	2.0314834389921e-14	1.73622293916104e-13
100360533	Fam57a	2.47117847301788	4.34794584844463	332.55259688238	2.06086926682594e-14	1.75936316893268e-13
24250	Cbs	-6.13098868630067	6.3763006031436	449.869677048551	2.08357975581732e-14	1.77516729192648e-13
301418	Maip1	-1.22104278137089	6.19084879462088	332.179621090772	2.0840440695762e-14	1.77516729192648e-13
171063	Gtf3c1	1.79212578937617	5.39262162245102	332.10220378782	2.08889004663813e-14	1.77730700616194e-13
317259	Nono	1.39504088928477	8.79216829205456	331.477329857188	2.12845898860851e-14	1.80895258909083e-13
690433	Rnf186	-3.32425868644734	3.85467360597338	330.956317313865	2.16207869010526e-14	1.83547705966015e-13
685322	Uqcr10	-2.58302839151628	7.3915407054682	342.362883794842	2.19535027885578e-14	1.86164725762659e-13
80848	Cubn	-3.71960812536683	8.54395727475227	397.207341645162	2.20809365996923e-14	1.87037076981821e-13
140725	Cacng4	-6.69969286733918	1.88755053124431	329.264900335901	2.2752914178138e-14	1.92514934962801e-13
313873	Fam98a	1.48391877065734	6.68606475670456	329.209583832118	2.27910191666286e-14	1.92615542114993e-13
299104	Fkbp3	-1.38016477674521	8.26183107359287	329.174253479573	2.28153931697601e-14	1.92615542114993e-13
81651	Cspg4	2.36013043112667	5.38651633365226	328.868156374275	2.30277645495635e-14	1.94193163947869e-13
29251	F2	-4.67309755080648	1.98222254099707	328.611655476436	2.32073927133198e-14	1.95491477336206e-13
685611	Phldb2	2.05478610870627	5.50205417430772	327.882459086386	2.37264827846744e-14	1.99643277795906e-13
29380	Phlda1	2.99176891314655	6.52428210447698	340.976284550391	2.40407747283805e-14	2.02064569047039e-13
296952	Kcp	-3.56428250936366	3.28104286792176	327.136123978659	2.42709648938126e-14	2.03774418595792e-13
305624	Pcgf3	2.40547499535589	5.83189984062679	326.904523116114	2.44426966160381e-14	2.04990236488029e-13
83839	Calb1	-8.48872189381124	9.18861249526932	489.147289671507	2.47462475972825e-14	2.0718723040281e-13
65131	Cldn5	-4.12466319213468	3.38084679734628	326.482471297197	2.47590780914717e-14	2.0718723040281e-13
103690033	LOC103690033	2.63989702528073	5.81288404831549	326.288600934699	2.49059087483322e-14	2.0803553733196e-13
291206	Mrpl32	-1.40423193511359	6.67510399395584	326.276519952314	2.4915089960177e-14	2.0803553733196e-13
292148	Eif3a	1.18190717069452	9.38913517069067	325.584682802608	2.5447099338226e-14	2.12244974217514e-13
300790	Slc51b	-7.19878609514955	2.37559611752773	325.383004446415	2.56045176662669e-14	2.13324291059762e-13
25303	Abcc2	-3.40064413231196	3.81498415534812	325.300376494381	2.56693197716667e-14	2.13630459083325e-13
116646	Tpt1	-1.15179371637486	10.5609904385207	324.410427890771	2.63787690567492e-14	2.19295116121337e-13
287380	Dhrs7b	-2.45383579817016	5.86917878918421	323.988180053658	2.67228608554372e-14	2.21913397398206e-13
64516	Vps45	-1.25560622838492	6.12370478218315	323.858766771476	2.68293017236504e-14	2.22554610703265e-13
309696	Bcr	1.5229955635658	6.59497949060164	323.721051338402	2.69430809548943e-14	2.23255235551164e-13
297990	Ndufb6	-2.13087519836604	7.36898832716331	323.345641073275	2.72559327163972e-14	2.25602095255831e-13
292766	Psmd8	1.02074141760147	8.67617765064	322.964453721339	2.75776723355865e-14	2.28017345098253e-13
79438	Igfals	-5.048491499331	2.38776381193747	322.791492803375	2.77250284594092e-14	2.28987084293277e-13
366508	Pik3cd	3.05686940003829	5.06555121473087	322.711851279544	2.77931696223074e-14	2.29301177328138e-13
25589	Kdr	-3.30804491466014	4.75221411145778	322.465768759743	2.80803513181351e-14	2.31419778449782e-13
360839	Tmem163	-5.18371271620603	1.75296891891625	322.030853475746	2.83833730303923e-14	2.3366420067723e-13
24244	Calm3	-1.40274279444022	7.72070940923082	321.918842791085	2.8481757142466e-14	2.34220929416716e-13
170588	Acot8	-2.14836151242522	5.46980416216075	321.842164707844	2.85493222289474e-14	2.34523288860232e-13
64635	Snd1	1.531179218869	8.6814377380261	320.846183477	2.94430583628678e-14	2.41604406716851e-13
304407	Cldn4	4.12170067515907	8.70092328943489	392.232454236442	3.06908592850311e-14	2.51572544085588e-13
299159	Atp6v1d	-1.09171825480075	8.00962827788214	318.761686067702	3.14143408594249e-14	2.57226027574754e-13
25405	Ccng1	2.29654888571404	7.77238026707551	318.636441353956	3.16702475346359e-14	2.59042894711335e-13
298201	Fam214b	2.50501948699968	5.92667133812264	318.080224402835	3.20897739407755e-14	2.6219273450537e-13
58854	Psmb4	-1.30821503307647	9.52088205647105	317.604413902319	3.25707946830367e-14	2.65837729379769e-13
361091	Uggt2	2.99490264395783	4.2170224894784	317.541381391716	3.26351072631954e-14	2.66077453757209e-13
24465	Hprt1	1.95447541986602	6.11270885260238	317.246556284601	3.29377710026046e-14	2.68257888967737e-13
689415	Mt2A	-4.25222578156379	6.84628571329956	391.267603001246	3.33461448572307e-14	2.7129368919638e-13
103694878	LOC103694878	-2.94383784248768	4.16377214891159	316.207640150544	3.40290499038092e-14	2.76554124885279e-13
84399	Ihh	-6.40864231400754	2.09038638953222	316.03296320011	3.42163874738494e-14	2.77780160568618e-13
679127	Rrp12	2.57978911637122	6.09788775667303	315.845417620494	3.45106443568109e-14	2.79870667494265e-13
291078	Prpf4b	1.38063606948613	7.48431230743213	315.40644792329	3.48976562762514e-14	2.82708141003888e-13
29554	Pdha1	-1.50502482363882	7.31260534118282	314.42370369352	3.59963889671018e-14	2.91299151949501e-13
102546394	LOC102546394	-1.78519955074596	4.36658847332399	313.961488789099	3.65262029357326e-14	2.95272861311681e-13
293052	Isg20	3.12189593443381	4.18395473290643	313.825014815116	3.6684264106212e-14	2.9623613061379e-13
100911572	LOC100911572	-3.54246450491448	4.02591530130108	313.042546869119	3.76050776704812e-14	3.03350282267706e-13
360762	Polr1d	-0.952969758549403	7.59040798377373	312.840163122403	3.78473420940803e-14	3.04981492112615e-13
361232	Pak1ip1	1.43188061548036	5.91458666863604	312.576274488027	3.81658009159956e-14	3.07222594054235e-13
114487	Wnt2	5.27033709379519	3.08982794286191	312.400000101746	3.83801610763516e-14	3.08576929030322e-13
117514	Txnip	-2.2835271010496	7.52823873911877	316.042142089939	3.84150924124419e-14	3.08576929030322e-13
117287	Park7	-1.49729352847096	6.6572000273044	312.217400847321	3.8603603172899e-14	3.09764423774106e-13
298066	Erp44	-0.965352351529601	8.33350109722062	311.906931858348	3.89867921080673e-14	3.12509917792561e-13
295691	Frzb	-3.40618707514858	2.62216014227585	311.623281533605	3.93405225360614e-14	3.15013753009577e-13
288091	Poglut1	1.88546902631798	5.79997040001977	311.083165404973	4.00238362968743e-14	3.20148648530145e-13
83533	Aifm1	-1.30932755850765	8.02273298274815	310.816319497156	4.03662154923891e-14	3.22548510991126e-13
502957	Ccdc171	1.60626856370642	6.52436067963707	310.595058261855	4.06525386576847e-14	3.2449589295416e-13
498000	Coa3	-1.31069574987696	5.86709327915477	310.430165587772	4.08673637181624e-14	3.25869083469955e-13
26955	Afdn	2.12601871786385	8.7006226108378	310.293712584495	4.11547115190874e-14	3.27817079725785e-13
100911260	LOC100911260	1.68431609307586	5.97673542576181	309.996170742323	4.14387425585012e-14	3.2973461293938e-13
81778	S100a10	2.08577843513877	9.51190214559113	309.743225031485	4.17757894996438e-14	3.32069558496646e-13
100911453	LOC100911453	1.68842050435389	5.80996120724234	309.667094643347	4.18778189066461e-14	3.32533462955277e-13
102548682	LOC102548682	-1.44374335633465	6.86604792124013	309.153972109968	4.25726583489744e-14	3.37698743049416e-13
681059	Vps25	-1.23809871571266	6.72536734636907	308.910746023411	4.29064208024905e-14	3.39992085755427e-13
291171	Trim27	1.09093433982993	7.47863855740289	308.608317465067	4.33254235784982e-14	3.42955405977405e-13
288398	RGD1562451	1.32569052510792	7.9141375952661	308.319423348853	4.3729860843434e-14	3.45797393896937e-13
171084	Nat8b	-8.19469509729163	3.40014968073179	316.843002976061	4.38301891676554e-14	3.45924832995597e-13
362619	Smpdl3b	1.5269320191544	5.22475194476586	308.24350267311	4.38368304452726e-14	3.45924832995597e-13
89833	Ftcd	-3.93100822621073	2.28814513570832	308.16945428173	4.3941438035873e-14	3.46391356773471e-13
102554600	LOC102554600	-2.82934063178881	4.63390801882686	308.047226642577	4.41147063431656e-14	3.47397609930927e-13
24959	Pgam2	-3.46667342735576	3.78428081129196	307.874470370131	4.43608802201179e-14	3.48975312888634e-13
686008	Tnfrsf22	2.39139663625226	4.39237119838417	307.412469973643	4.50266397899217e-14	3.5384712280728e-13
171092	G3bp1	0.954001237222505	8.15392795181892	307.363638063206	4.50976449922673e-14	3.54039759398057e-13
303380	Slfn2	2.64211483790661	6.80272575408847	315.811952344538	4.52540546433105e-14	3.54692924045251e-13
287155	Stub1	-1.17344298038783	7.70219497569295	307.242716764317	4.52740015984221e-14	3.54692924045251e-13
81822	Actb	2.44487305951372	13.0119799656487	307.202148726252	4.53333367029325e-14	3.54757608942319e-13
300652	Sorl1	-1.92306592003491	4.17755301140897	307.159317326646	4.53960746083143e-14	3.54757608942319e-13
364420	Tnfrsf10b	3.34118497979219	4.76213041583751	307.141624463048	4.54220182165149e-14	3.54757608942319e-13
259248	Slc16a2	-2.58604909594559	4.82460362400082	306.477025021792	4.64083948874553e-14	3.62090089208988e-13
688405	Cdk2ap2	-1.67454481160579	5.28844846836343	305.797267070552	4.74415791085033e-14	3.69772389878457e-13
361054	Ebpl	2.43167077526887	6.04101173435401	305.650650290018	4.76677115561481e-14	3.71155034253648e-13
298609	Efhd2	2.08960805748561	5.91213549148331	305.004830312962	4.86779252496791e-14	3.78633708658127e-13
311111	Nostrin	-5.14522225167134	4.33661119580376	323.465288100039	4.9064058772684e-14	3.81247762810193e-13
303313	Scarf1	-3.08414187638742	3.91460194518321	304.146360825305	5.00572262340381e-14	3.88568580807544e-13
252832	Zc3hav1	1.76123305318912	5.26428700519642	303.133592941497	5.17397029318336e-14	4.01219794120074e-13
303700	Usp36	1.65433790901374	6.57461923714605	301.535287672421	5.45222177924873e-14	4.22366926235799e-13
316384	Cavin2	-4.2975662753061	3.6217990810389	301.377193847903	5.48062254467298e-14	4.24135575992731e-13
246233	Macrod1	-4.66716241277333	2.65432458692296	300.614333696969	5.61996178957318e-14	4.34477249011165e-13
303200	Map2k3	1.34685718563622	6.65381187557122	300.367046590139	5.66595831206637e-14	4.37588971058676e-13
679552	Pjvk	-3.54477622022411	3.45310401362245	299.620534273663	5.80733106442686e-14	4.48052948891697e-13
308716	Il20ra	-4.44174256283971	2.47852797040661	299.508603836541	5.82885907106774e-14	4.49258722937053e-13
288471	Trrap	1.36767279323888	7.45496429353275	299.270808171581	5.87488573358025e-14	4.52348380800947e-13
641316	Aldh4a1	-2.03842692855228	7.03536452555797	299.109642361486	5.90630639321028e-14	4.54308314992892e-13
298423	Cyp4a3	-7.08391608585584	8.47830301350537	439.854358832197	5.99864925645403e-14	4.60589888205822e-13
313689	Dhrs3	-2.44946979769653	5.58416810101834	298.634234282913	6.00006788050132e-14	4.60589888205822e-13
500557	Nkain1	3.0088044598429	4.93432646942615	298.380857972134	6.05070419046905e-14	4.6400918842318e-13
362671	RGD1304567	-1.5098019257357	5.56220698207551	298.227772713024	6.08152427562577e-14	4.6590349455624e-13
300050	Bop1	1.49232022955916	7.00526329638399	297.756685689992	6.17744957302097e-14	4.72776668327183e-13
25134	Gnmt	-9.96024472927565	2.72091657490594	555.674336410901	6.22046317116531e-14	4.75590633016303e-13
361014	Ngly1	-1.1968803104769	6.32977334529941	297.37231060776	6.25694553442504e-14	4.77900102754731e-13
287523	Dph1	1.86171622908263	5.6766831077543	296.752199111898	6.38756706580105e-14	4.87388008076903e-13
257644	Zwint	1.24363889328149	7.99195557513087	296.677775158248	6.40344344062258e-14	4.88110328331741e-13
25656	Guca2a	-4.36796653317097	4.3153705939739	306.81058278437	6.42210782815409e-14	4.89043511113934e-13
500841	RGD1561648	2.92976889453231	4.28400192640942	295.410844726787	6.6804432824381e-14	5.08207548409252e-13
360571	Rab34	-1.31391669257961	6.95249309384556	295.285079349834	6.70864811196625e-14	5.09843865994241e-13
94266	Rps27	-1.44119371552662	8.24163125995871	295.168485747386	6.73491249830589e-14	5.11329597952137e-13
363015	Endod1	1.39633981932405	6.19001625151705	294.738964280361	6.83264388726618e-14	5.18232900413665e-13
29271	Cfl1	1.327545917065	9.65247563524878	294.373792536326	6.91695500976543e-14	5.2410559601357e-13
81818	Vim	3.45726480248633	10.6485027031075	337.911207378689	6.92406185104665e-14	5.24122574510141e-13
100196907	Tmem59	-0.994073862938879	8.86953027143933	294.182420314842	6.96159342492745e-14	5.26440257505685e-13
140925	As3mt	-2.67222366014563	3.2016166272984	293.455163698975	7.13412784934398e-14	5.38952217983675e-13
25626	Krt8	3.36445732778454	12.0014891635185	320.002555678752	7.32418501591525e-14	5.52761832469719e-13
296560	Uap1l1	-3.41924249452832	6.4903531268909	336.263592792845	7.4739308850191e-14	5.63504789004163e-13
315058	Chrac1	-1.49022178273243	5.19443074622908	291.77478754732	7.55095712154018e-14	5.68749144218877e-13
100909664	LOC100909664	3.62650718113891	5.71863169836982	305.083689821634	7.59030070210405e-14	5.7114762694192e-13
100911483	Ndufa13	-1.83866335056884	7.67611225752226	291.140009124533	7.7152956605148e-14	5.79980024233171e-13
680858	Tmem40	4.79884081758755	4.37683528037463	290.891309995773	7.80071158506387e-14	5.85822669825063e-13
289809	Pno1	1.49972919253326	6.14622994226139	290.410222045287	7.90908525232885e-14	5.9337619898014e-13
315824	Bmp5	-5.70697995704078	4.02807389617542	304.813793944642	7.95769497942054e-14	5.96435504609128e-13
681219	Cox14	-1.71095488952291	5.9050429546412	289.967535490207	8.02922974010814e-14	6.01205353696396e-13
300367	Med17	-1.07157120231551	8.02359960387484	289.909867677865	8.04502721971095e-14	6.01796486032406e-13
29369	Fgf18	1.52190363188791	7.49453959648096	289.700448280582	8.10268217787858e-14	6.05514472861093e-13
436582	Atp6v0e2	-1.65323100593978	4.96921987807621	289.544832008384	8.14581757210788e-14	6.07590741743181e-13
300846	Tinag	-5.33474174316763	8.045885348108	398.892515117902	8.14642347104121e-14	6.07590741743181e-13
81643	Atic	1.72689931714242	7.76621127079531	289.506839166717	8.1563869717856e-14	6.07738618298898e-13
103690059	LOC103690059	-4.77819069618629	6.91411119811989	381.003613512388	8.17394663522955e-14	6.0845164836044e-13
170921	Itga2	5.65640538366826	5.63890130168822	332.566925581326	8.28622076658628e-14	6.16206749390181e-13
81642	Abcc6	-7.41748751040591	2.60709279998243	288.973601201573	8.30632562895054e-14	6.16516044060499e-13
83519	Pex3	-1.34484707616052	5.18787829607954	288.972733550752	8.30657204472846e-14	6.16516044060499e-13
171556	Prl5a1	9.09932540431922	3.24516742081624	535.007060076406	8.37622116686094e-14	6.2108007970444e-13
117035	Slc25a20	-1.11546330088194	6.94894488930108	288.670588581382	8.3928708127755e-14	6.21709253300442e-13
361604	Sytl2	2.07145730220515	7.6472906484815	288.52727570119	8.43414664253373e-14	6.24159637345912e-13
117254	Prdx1	-1.13576536881718	8.91877924243688	288.339867722333	8.48845801911857e-14	6.27569007918329e-13
83799	Dpp7	-1.76295265424842	7.96716035186267	288.227567226736	8.52118638809635e-14	6.29377636715361e-13
303158	Larp1	-1.44844773134946	8.79630999388591	287.641145623077	8.69434984999232e-14	6.41545291741197e-13
64124	Adgrl4	-3.31562816284442	2.89785653981218	287.477870605398	8.74324595729491e-14	6.44528731508236e-13
292868	Klk1c9	-7.98022597506202	2.39962573127292	531.256854334466	8.85148945124872e-14	6.51877100302311e-13
24192	Akr1b1	2.33946846358817	7.82250525413726	294.541133028022	8.89439316982569e-14	6.54403903267851e-13
309621	RT1-Ba	-3.38862939365436	5.23084502245674	300.875145394901	9.02532766982256e-14	6.63396430556938e-13
362858	Polr3b	1.33846033570286	6.08564607015133	286.072492426683	9.1767823198831e-14	6.73878470259497e-13
300303	LOC300303	1.70185538691886	7.40718239082778	285.217504546046	9.45201079631705e-14	6.93420637899368e-13
114521	Tdg	1.64187491531877	6.29745871597217	285.050796941354	9.50672117741914e-14	6.96763058383511e-13
361805	Uqcc2	-1.69887253887799	6.11358292504934	284.907562593654	9.55400499356907e-14	6.99555269481043e-13
290985	Isca1	-1.91811986286454	5.51243227891587	284.870480281738	9.56628833268634e-14	6.99781802626383e-13
103694865	LOC103694865	1.05673971930384	7.66210243135037	284.803142520859	9.58863786593441e-14	7.00743544616992e-13
362119	C5	-7.04210638505156	5.82197020876635	383.161305501459	9.66815792122404e-14	7.05877493481506e-13
362115	Fam129b	2.38748829335765	7.9315737670655	294.099128086367	9.70017995934725e-14	7.07264361980177e-13
29416	Aadat	-6.53093702972405	2.0021601324755	284.453139550139	9.70572893328018e-14	7.07264361980177e-13
291180	Epdr1	6.10199319498861	3.29729702805501	283.802705279975	9.92750631301608e-14	7.22733848696152e-13
24401	Got1	-1.04352422648966	7.34305848234055	283.752989975957	9.94468444891354e-14	7.23292952038936e-13
81522	Mtr	1.32483590261095	7.81414136307749	283.262928970767	1.01157673476038e-13	7.3503404916033e-13
292657	Slc1a5	2.10743801933052	6.94405619134205	281.580529991571	1.07280691630764e-13	7.78782141819133e-13
363854	Elavl1	1.39073629096884	6.84006524946669	281.515203100869	1.07526490367142e-13	7.79823070615035e-13
362018	Sypl2	-6.36378074907075	2.42256033357433	280.967183883654	1.09612911521995e-13	7.94198212407227e-13
363194	Xpo5	1.45777620165016	6.60801490384731	280.500314297558	1.11425362037474e-13	8.06562863037418e-13
361619	Hbb-b1	-8.63175885667996	2.44577058996947	515.429365338409	1.1220656728133e-13	8.11446353131362e-13
362613	Zdhhc18	2.096178596539	6.12411862001538	278.731393333918	1.18596151483793e-13	8.56840316460232e-13
361744	Tmem252	-2.60582817342154	4.64690531691073	278.62337559729	1.19050110973897e-13	8.59304829446662e-13
307973	Def8	-1.83775845318334	6.543789195924	278.407943239017	1.19961185664982e-13	8.65061012157989e-13
311633	Neurl2	-4.60944294214559	3.66101548992339	278.268789113515	1.20856452355599e-13	8.70692416923262e-13
171069	Atp5md	-3.50535692018949	3.67323015887015	277.941380428421	1.21960578716737e-13	8.77816452672924e-13
286761	Vcpip1	1.60218486512588	6.22442569136945	277.7233396333	1.22907446397161e-13	8.83796226925764e-13
308410	Rtn2	3.43340201282117	3.0452736160715	277.687887676282	1.23062159822746e-13	8.8407391231152e-13
361638	Acsm1	-6.759535892652	2.23070702095966	277.610281568289	1.23401579885488e-13	8.85676749131002e-13
309145	RGD1311946	2.46068054539862	4.58853807145135	277.118921142636	1.25574535826596e-13	9.00423813860196e-13
362274	Ddx27	0.955528620911665	7.00092418877253	276.373832833135	1.28949891240558e-13	9.23756746751507e-13
192259	Plb1	4.20080275194913	3.804142667331	276.005109164143	1.30656892766871e-13	9.35105487236578e-13
65152	Pfkm	-1.92191661088374	6.86539919619232	275.082714832609	1.35036434049653e-13	9.65542202148455e-13
289508	Rchy1	-1.49128083043774	6.09277569942908	274.851879625861	1.36157413445161e-13	9.72644187040245e-13
103692048	LOC103692048	-8.34020007310251	2.76475462991229	502.439273824609	1.37049411097289e-13	9.78098655581872e-13
362368	Ggct	-3.15809094424299	5.12920925020204	283.71171877486	1.38999078950708e-13	9.910842567506e-13
313860	Pkdcc	-2.46375282967218	4.01103929541623	274.113820523028	1.39810469733892e-13	9.95937069245639e-13
84050	Enpp2	-4.80258144191279	3.97518001990758	281.017159134213	1.50952973199614e-13	1.07430550552809e-12
54321	Cnn3	0.993663203281098	9.70637718030868	271.957539906814	1.51111979703374e-13	1.07443298360522e-12
315987	Dcaf1	0.913319339092331	7.00400533555848	271.424495379938	1.5405747661414e-13	1.09435418322451e-12
102546376	LOC102546376	1.67918148171107	7.55624374687868	271.129358710924	1.55715331467079e-13	1.10509995258323e-12
685046	Erich4	-9.40394396155788	3.23617359051669	492.697449518614	1.59756607357583e-13	1.13272492088267e-12
500874	Tmem65	1.82235059466952	4.38434023248316	270.296176969194	1.60501832481468e-13	1.13695019008965e-12
140694	Dnm1	-2.05267219801236	4.26476030669877	270.082742989749	1.61753733174939e-13	1.14386192008322e-12
84402	Sfrp1	-3.57949414033434	2.1602900425146	270.078627730735	1.61777976090561e-13	1.14386192008322e-12
303201	Usp22	1.59214100168267	6.8018907541486	270.036985382103	1.62023514276684e-13	1.14453530725135e-12
117060	Ubr5	2.88193428071497	5.35968949120011	270.03938406059	1.62410183719748e-13	1.14620347453743e-12
300258	Myg1	-1.31237426265437	6.30141272176912	269.687645830925	1.64099484603458e-13	1.1570533104216e-12
287061	Rogdi	-1.41307929927383	7.66724664206975	268.902595249248	1.68871732495382e-13	1.18960059477552e-12
102553587	Peg10	4.85025331049504	2.75145800006018	268.540757406495	1.71122281819504e-13	1.20434027361878e-12
311328	Rmdn3	-1.11814597528141	5.6763299837316	268.426706088896	1.71838444325854e-13	1.20810509628046e-12
294270	RT1-Db1	-2.63052205246037	4.20178254990174	268.405095349231	1.71974514033883e-13	1.20810509628046e-12
60627	Exoc5	1.08421064995076	6.52526721082389	268.027892296678	1.74368627928904e-13	1.22379456375908e-12
297389	Dguok	-2.92245571264615	3.78122810489376	267.590299202497	1.77191851281052e-13	1.24246404006005e-12
100359478	Tstd1	-4.56471226196017	6.22750983419574	341.646332286414	1.81142863994614e-13	1.26899991657680e-12
289372	Smyd2	1.61353440597827	7.17980131425507	266.655650303166	1.83390989986408e-13	1.28356837200965e-12
313493	Rgp1	1.86308532901837	4.69114595731279	266.371429113337	1.85322890230625e-13	1.29589881460625e-12
309420	Fam122a	-1.74977490377686	4.02177131200618	266.215772390106	1.86390348298382e-13	1.30126083207578e-12
362713	Selenoi	2.19097272981307	5.33602094470207	266.209797012788	1.86431459986168e-13	1.30126083207578e-12
299256	Cpsf2	1.91432009569268	6.43057899853682	266.11958783624	1.87053323182393e-13	1.30440572896879e-12
295105	Schip1	2.61291527686128	4.30587326458674	265.97691744578	1.88041471656275e-13	1.31009680389985e-12
140588	Gli3	2.99635684591363	4.2775563952692	265.909420865345	1.88510949200738e-13	1.31216716468338e-12
103690203	Znf48	1.25663316465705	5.92667577093883	265.864513297459	1.8882401790948e-13	1.31314602409195e-12
500991	Nxpe4	-3.32325674422239	3.33342139842738	265.821438402277	1.89124845153779e-13	1.31403804365513e-12
307396	Pcyox1l	2.94946060098586	4.09383042815273	265.55973911593	1.90963819177885e-13	1.32560572747456e-12
498015	Pitpnc1	-1.97777294342573	4.99576342564324	265.308274412447	1.92749328807391e-13	1.33561114820217e-12
54286	Prkg1	-1.71897567643254	6.79944957476078	265.307344955274	1.92755962163386e-13	1.33561114820217e-12
304601	Baz2a	1.61464524262423	6.67893120141691	265.146776618506	1.93905666547344e-13	1.34235604614366e-12
295160	Mnd1	-2.570508384407	4.74585979979021	264.826862373693	1.96218764289246e-13	1.35713523166449e-12
170933	Syf2	-1.2225989729713	6.82775513798007	264.747044534691	1.96800573317624e-13	1.35992410690899e-12
307766	Smarca5	1.25097360520091	7.47386450117629	264.630597774648	1.97652768139598e-13	1.36457464132642e-12
317377	Ccdc120	2.39893655762189	5.77250640093169	264.600802122763	1.97871470760376e-13	1.36484714659444e-12
309407	Trpm3	-2.94657183954997	3.76447192068949	264.41020521861	1.99276750642784e-13	1.37329634040254e-12
311622	Stk4	2.00251521920043	4.94169028533753	263.476018745226	2.06324405853143e-13	1.42057897881707e-12
59312	Shank3	-2.75059144194508	2.88772824766844	263.306743824463	2.07630407606791e-13	1.42827963317589e-12
353307	Slc29a3	-2.01636423987954	5.81109911762903	263.025585422627	2.09819663143287e-13	1.44203676429254e-12
360804	Cdk2ap1	3.20833297436941	3.89561839051914	262.877607994624	2.10982036813482e-13	1.44699756067991e-12
685620	Tomm7	-1.27139585947019	6.6354380855944	262.870021318788	2.11041820375621e-13	1.44699756067991e-12
688163	Prr15l	-2.20542030988438	4.89540203808736	262.861178156186	2.11111528550936e-13	1.44699756067991e-12
287433	Fxr2	1.14324597523919	7.82092442911572	262.647877349691	2.12800578214562e-13	1.45726295243156e-12
100910650	LOC100910650	-8.02179207775625	2.87618637870058	474.33648486583	2.1502820044072e-13	1.47119474066135e-12
294269	RT1-Da	-2.4005950642073	5.44730550999678	262.39616282656	2.15336757600343e-13	1.47198331160378e-12
113929	Nup88	1.14077436676569	7.56652468625139	262.003988159012	2.1798966741729e-13	1.48878145056741e-12
85251	Col18a1	2.64761036825832	10.0700976429826	279.588352031682	2.21385390969418e-13	1.51061805755566e-12
312086	Pon3	-3.45932250659205	3.16144939816804	260.052231672774	2.34583898396683e-13	1.59694838439036e-12
361028	Mapk1ip1l	2.73197032929372	4.36240692947783	260.049953960781	2.34604053868253e-13	1.59694838439036e-12
100302465	LOC100302465	2.37207744735202	3.77671045378103	260.042900767195	2.34666479597218e-13	1.59694838439036e-12
685462	Emid1	-6.21524703238291	1.70587710610059	259.894411339473	2.35984945510993e-13	1.60448692863055e-12
102555217	LOC102555217	-0.989385677783093	6.79298211332307	259.729439041853	2.37459282263416e-13	1.61307086033533e-12
25475	Lgals5	-8.03013336672808	1.85688243085038	259.237280027975	2.41917884277513e-13	1.64189366200826e-12
502301	Vom2r36	-2.62922634422175	3.76397490142764	259.204408776624	2.42218921777856e-13	1.64247292015884e-12
79429	Pdgfc	1.49935550994366	5.66233327433079	259.091084538169	2.43259901883444e-13	1.64806419292031e-12
311423	Slc4a11	3.31668859498888	4.83666609443854	258.969927305065	2.44970320143421e-13	1.65817687812635e-12
25724	Itgb4	4.14443808548486	7.30320643776097	321.605658852184	2.52033417044797e-13	1.70447111083138e-12
363425	Cav2	-2.45184391349654	4.63963753966208	258.077567035037	2.52790747973705e-13	1.70807590578506e-12
304512	Rbm19	1.55798911045294	5.6499143461634	258.043995820749	2.53113358860932e-13	1.70873956358688e-12
83501	Cdh2	1.75033788086123	6.92347597764722	257.762904407292	2.55832329180151e-13	1.7255652672337e-12
299694	Nuak1	2.10535631029235	7.07469469156605	257.447417126306	2.59905873064694e-13	1.75090175050825e-12
100912195	LOC100912195	3.18837523982256	7.29541580691797	294.079218999364	2.60048572531166e-13	1.75090175050825e-12
287702	Krt17	9.51454574274658	8.66278266707979	372.3487234253	2.62266683062528e-13	1.76427631759819e-12
287828	Jpt1	1.99817568336858	8.44682564053246	256.550123731063	2.68951769034361e-13	1.80765023936157e-12
26192	CYTB	-2.36377873326693	15.0231457003589	256.296325063637	2.70546948614318e-13	1.8167680896808e-12
499271	Itgax	8.7187758128774	2.93581751478038	460.511375366935	2.70950771064196e-13	1.81787675916639e-12
287126	Mrps34	-1.698866649696	6.11966587442956	255.953387704574	2.74119813304824e-13	1.83751969922204e-12
304479	Mlxip	2.00499240447652	4.95047855232225	255.917698479583	2.7449459562126e-13	1.83841367252058e-12
24558	Mog	3.23526747173751	4.03381835611817	255.646971988276	2.77355901513699e-13	1.85594480670195e-12
29240	Polb	1.30431687237671	6.27618830779586	255.245192093199	2.81662670216925e-13	1.8831090726092e-12
305419	Pi4k2b	1.49079102986409	6.21146323158632	255.094054423415	2.83301652023822e-13	1.89240533347492e-12
289786	Nacad	4.07065944264364	4.23319052411177	254.917610626634	2.85228281402565e-13	1.90248191806705e-12
288620	Cct6a	1.00053703465939	8.63975107297194	254.910171138405	2.85309829341113e-13	1.90248191806705e-12
498827	RGD1562080	-4.1835071971276	2.86958039470466	254.758473474285	2.86978241369603e-13	1.91193290291297e-12
289380	Nenf	-1.33106980449497	5.91829763155696	254.654812147522	2.88124478046052e-13	1.91789152125934e-12
689414	Slc25a42	-1.81032000894777	5.56546993526775	253.484306948554	3.01421010312107e-13	2.00464715591851e-12
114562	Cdc37	1.37511873558611	9.25547860556867	253.137037256299	3.05493995572146e-13	2.02996228296849e-12
103694874	LOC103694874	1.88280872576492	5.61848971181156	253.111948229986	3.05790579491084e-13	2.03016151946347e-12
24825	Tf	-5.09064680297872	3.86644311424205	262.275004549137	3.08051483848822e-13	2.04339028702855e-12
113955	Gpnmb	4.03662985827934	6.68578661287955	301.465798279577	3.12414998285109e-13	2.07053108088869e-12
304332	Dnaaf5	1.19261688355634	5.44964235185879	252.531777090197	3.12737610411402e-13	2.07079316391559e-12
498789	RGD1564865	-7.38806648998432	3.10380960110716	259.558107403651	3.12998415189342e-13	2.07079316391559e-12
304733	Epb41l5	1.1295017399369	6.78746476289579	252.479578984042	3.13371056236821e-13	2.07145884830156e-12
363004	Prr13	1.50399205823111	6.87848512205518	252.383041860899	3.14546278430558e-13	2.07729063800903e-12
293862	Fam50a	-1.06981103761215	6.56727644071506	252.362344585738	3.14798870159215e-13	2.07729063800903e-12
297076	Gimap6	-5.19922127785154	1.96877964192316	252.320888548886	3.15305472025797e-13	2.07883218136489e-12
296750	Rint1	1.29333068287498	6.0823521744034	251.92570947734	3.20179698591675e-13	2.10914221866402e-12
81725	Musk	2.12291720249082	5.03857378850172	251.777131122156	3.22033581968139e-13	2.1195209392285e-12
295701	Tmx2	-1.20555451708968	6.76053204471748	250.664651221757	3.36293716700002e-13	2.21146515774656e-12
499335	Fxn	-1.27702402374266	5.57260813835187	250.394555942719	3.39859236572798e-13	2.23298368119228e-12
170819	Il24	4.97678930127357	3.51149148637529	250.177181318167	3.42758851235181e-13	2.24705245220435e-12
291676	Spata24	-2.53395191408359	2.87064591097555	250.172034539788	3.42827832766686e-13	2.24705245220435e-12
362110	Cdk9	1.0725901235258	7.5757665125477	250.167714515051	3.42885745168937e-13	2.24705245220435e-12
361661	Pstk	-1.48309081642801	5.94705777923734	250.089561991084	3.4393527580699e-13	2.25199236910596e-12
26956	Ak3	-0.972528427351219	7.15136329832091	250.02298898487	3.44832075943576e-13	2.25592462054152e-12
29680	Cyp11a1	4.18762828339032	3.45666952127413	249.246785896835	3.55479303704384e-13	2.32358360318359e-12
25283	Gclc	-2.13989697028649	6.41694872688497	251.659863298552	3.58893144396254e-13	2.34388618745924e-12
29484	Slc3a1	-4.75727772219281	9.88948245043787	333.205558185705	3.59873750525108e-13	2.34827644408629e-12
415052	Sfta2	-3.10131687668724	2.79833048650453	248.888628757889	3.60513061163259e-13	2.35043404174505e-12
291019	Fam120a	1.21757175554114	8.24201064783549	248.779307248491	3.6206503515837e-13	2.35853314177159e-12
500629	Rdh14	-1.88642141313076	4.61778644263529	248.559923439289	3.65201610823737e-13	2.37693185164338e-12
299628	Mrpl54	-1.57113039913123	6.98913790362664	248.456219716216	3.66694627247295e-13	2.38461109008382e-12
308939	Ipo7	1.51388940802664	8.08499135243891	247.938741939722	3.74245264239347e-13	2.43163625186231e-12
140914	Olr1	4.04930083230122	4.60400286371227	247.875988443124	3.76570573148193e-13	2.44465892116239e-12
24392	Gja1	2.33196546324898	5.42697361259783	247.637362120693	3.78721075432227e-13	2.45652554464771e-12
103690062	LOC103690062	-2.82168791423743	3.65053465144832	247.535924695875	3.80240682453926e-13	2.46428323139289e-12
301455	Pard3b	-1.19817471561149	5.37878622843224	247.452202098579	3.81499936658121e-13	2.47034185174455e-12
29579	Esyt1	2.63970708669776	8.17828986637114	268.745151048536	3.83406529940113e-13	2.48057835640948e-12
156435	Tmprss2	-3.87955919373153	3.86918832991286	247.182775585039	3.86495692074045e-13	2.49844201625115e-12
116484	Txn1	-1.42179527854375	10.0994923670381	246.984847019664	3.88613725846834e-13	2.51000298755186e-12
314969	Nop2	1.89563491352102	5.81914312858128	246.046427193824	4.03340325678021e-13	2.60291235596451e-12
302965	Tnfrsf12a	4.07213489590618	7.26584512714481	307.531294136079	4.05239178317445e-13	2.61295202615355e-12
291773	Taf4b	-1.82375061922039	4.38060646529503	245.754088324439	4.08051955473473e-13	2.62886264038113e-12
688786	Pet100	-1.8990472589341	5.99422460064023	245.513565159202	4.11973659845071e-13	2.65188454752343e-12
84485	Ccs	-1.3655912793806	6.64601348888715	245.236936514696	4.16535148109088e-13	2.67898239261039e-12
406161	C4b	-2.65880396013781	4.84388798213073	245.122943253933	4.19416661324467e-13	2.69523871391208e-12
291339	Commd3	-1.08128985295375	7.4683223455378	244.501841037216	4.28927460425544e-13	2.75403255576772e-12
360496	Ciao3	-1.31144618059768	5.47651728939895	244.45136440904	4.2979308858323e-13	2.75726568623529e-12
294853	Krt18	4.82084139155389	11.6793691925933	318.863787700419	4.32444673275384e-13	2.77194123484179e-12
288003	Rfc4	-1.53024442330921	6.04944406018136	243.847155716303	4.4030449948228e-13	2.81994849752529e-12
114859	Eif2ak4	1.17478783754716	6.59047169807614	243.677667097231	4.4330339814651e-13	2.83676922427367e-12
287635	Mrpl27	-1.12095607912513	6.40430794513146	243.386534844924	4.48506957605613e-13	2.86765783557242e-12
108348046	LOC108348046	1.08917849996244	6.27759792703018	243.280522791576	4.50418342012962e-13	2.87746281411804e-12
290562	Sema3g	-2.52270923716367	6.75153054840865	260.249914707528	4.53305303717524e-13	2.89347853127321e-12
287726	Rdm1	-1.87957530252228	4.08199117318346	243.005804741557	4.55413095149862e-13	2.90449809008894e-12
313777	Noc2l	1.63309830482381	4.2432270692299	242.917776944337	4.57026363448493e-13	2.91234791436006e-12
688746	Hdhd3	-2.27484221626335	4.46364716390934	242.788949274757	4.59398651027729e-13	2.9250173307493e-12
690344	Uqcc3	-1.51942114210961	4.47502521364744	242.731534523661	4.60460250167913e-13	2.92932732249679e-12
59109	Ntrk1	-7.95353240589823	3.14428788343495	429.514181500172	4.6668102163908e-13	2.96642402318998e-12
361088	Rnf219	2.11975692259694	4.49682513724309	241.593531515839	4.82065841342566e-13	3.06166086891046e-12
298381	Echdc2	-4.00656724099423	3.04287002294386	241.320428831262	4.87414382522988e-13	3.09305043576046e-12
293522	Ahsp	-6.74242508231896	2.43427281195489	241.288299336784	4.88047876644159e-13	3.09449174075377e-12
170635	Dhrs9	6.73099284763573	3.2522994174763	241.104717493567	4.91684873290708e-13	3.11495866065619e-12
116598	Pdia4	1.28057064244311	9.31950999133038	240.713885405661	4.99526982811979e-13	3.16200995354383e-12
305025	Tp53bp2	0.926602233556854	6.94731113516975	240.521191465861	5.0344372579484e-13	3.18415612286354e-12
308417	Nectin2	1.44768986288629	6.29436197827856	240.295981175374	5.08064062811524e-13	3.21071189901224e-12
315091	Spatc1	-2.37882970628873	4.95381115668402	240.227779837471	5.09472399350971e-13	3.21670427192448e-12
192107	Prss8	-1.77189662059463	6.99745733828169	240.209184347765	5.09857131479034e-13	3.21670427192448e-12
307351	Tubb6	4.76358251545517	8.25469418627656	320.316333761648	5.14971149403337e-13	3.24627922409471e-12
686809	Exoc3l2	-3.84524167393495	3.3853082586779	239.574697624554	5.23176839226336e-13	3.29527843731063e-12
361753	Noc3l	1.47909398260726	5.57008469649712	239.519393064487	5.2435576445476e-13	3.29997450109338e-12
100363266	Igip	-2.91822525404173	2.64540038653097	238.949331906317	5.36678663356078e-13	3.37473825058343e-12
363098	Ccpg1	-2.25834800611774	4.42363866926339	238.85768571806	5.38689175598398e-13	3.38294156477209e-12
308557	Iglon5	2.55190038647026	4.47556608512213	238.849383429414	5.38871716095672e-13	3.38294156477209e-12
60577	Slc15a2	-4.495362304434	4.91456613003714	275.918100275586	5.42508650256463e-13	3.40296818097443e-12
64387	Ccdc80	0.950411022634619	9.41824910531508	238.623620055129	5.43861570225276e-13	3.40864679610327e-12
363487	RGD1566265	1.4320918883386	5.38366660698027	238.417695046183	5.48457084979107e-13	3.43462228792426e-12
64394	Zmat3	2.87354251621664	3.44982608349442	238.096546599708	5.55709040415489e-13	3.47717694557432e-12
365984	St6galnac5	1.30567364697989	6.43314560218899	238.003730607263	5.57824451379519e-13	3.48754778099757e-12
302969	Srrm2	1.33975263649593	9.8801580572276	237.754991426358	5.63537169026337e-13	3.52037370150579e-12
25639	Fkbp1a	2.19207474384559	7.7094595604125	245.056710104709	5.66580923355976e-13	3.5364866650457e-12
313200	Hsdl2	-3.29925501049003	4.71112105904172	244.922252423404	5.75199407565037e-13	3.58734110451086e-12
170922	Ilk	1.16015886750389	8.88531019050148	237.226922077023	5.75878652698153e-13	3.58863824901509e-12
292051	Cmip	-1.99880771113598	4.54306525541618	237.083396383136	5.7928390328482e-13	3.60690672405061e-12
362224	Kat14	-1.15554530782889	5.81901637785307	236.911754375396	5.83385204186108e-13	3.6294757597036e-12
24511	Itgb1	1.982716025453	7.0082492451854	236.809010496992	5.87211149761313e-13	3.65029624933257e-12
103691544	LOC103691544	-2.12472711617982	3.06556797909257	236.720120283527	5.88001797363375e-13	3.65222976094788e-12
302668	Ace2	-5.22743687389293	2.08781671532089	236.542223050526	5.92323272625367e-13	3.67607312228376e-12
100912599	LOC100912599	-1.70836394671557	6.16867031517535	235.996853373873	6.05789499385804e-13	3.7565855356864e-12
108352306	Smim34a	-7.13660660385329	1.04674186451108	235.650730697173	6.14509573914814e-13	3.80755932087983e-12
289560	Igfbp7	-1.45492825166526	10.1273439685269	235.020205780099	6.30750039466461e-13	3.90500939068057e-12
26203	ND6	-2.00927768292587	11.378447156039	233.561522298985	6.70151694619353e-13	4.14557689238536e-12
140910	Msmo1	1.45100335762587	7.22135122352972	232.910022530386	6.88613661778154e-13	4.25632551496806e-12
290235	Nop9	1.02583814679227	6.11432136729763	232.870792959044	6.89742972154806e-13	4.25649183614875e-12
361601	Abhd17c	-1.39258916303738	5.79121986236938	232.870254284148	6.89758493211761e-13	4.25649183614875e-12
303396	Appbp2	1.07177506078719	6.90293629041951	232.7463458836	6.93338895189408e-13	4.27512201365777e-12
81652	Ctbs	-1.20337205941532	5.77283338247034	232.477149178013	7.01187797954891e-13	4.32002029241626e-12
684097	Snx3	-1.12193210719303	7.57660689611053	232.454257298351	7.01859724507239e-13	4.32066435094796e-12
85385	Shc1	4.13738529986714	4.25234681561036	232.438656790943	7.03927521712579e-13	4.32989343929022e-12
171134	Lgals2	-3.71801205342554	3.06135836734803	231.950230506532	7.16834061833209e-13	4.40572347123477e-12
361613	Ppme1	0.96086696097239	6.79275521693403	231.457605594375	7.31808213141982e-13	4.49412866377113e-12
304135	Adamts5	2.25699923149059	4.76319186125727	231.396701144411	7.33683163331833e-13	4.50201231971950e-12
310399	Naa15	1.81397519004666	5.4283875594438	231.188097594734	7.40145003648063e-13	4.53800660449275e-12
689079	Arl15	-1.77808083489598	5.61057324317154	231.1539576687	7.41208464192174e-13	4.53854189877737e-12
305307	Cwh43	-3.18843330521129	3.46410553625704	231.147034981154	7.41424310187661e-13	4.53854189877737e-12
298681	Ssu72	-0.900378743953091	7.22849928308864	230.41730054495	7.64567674307728e-13	4.67322496343746e-12
81708	Aldh6a1	-3.33741477267759	2.52548636587939	230.41463183341	7.64653749762716e-13	4.67322496343746e-12
25676	Rasa1	1.04844535243047	6.76248884618105	230.393703635172	7.65329126595761e-13	4.6736016832612e-12
686032	Smlr1	-3.96628543287135	3.38909825481348	230.25056342918	7.69965967844822e-13	4.69814971565571e-12
500235	Emx1	-2.5931924916284	4.43921754579639	229.67370728439	7.88966616190166e-13	4.81023281208015e-12
29413	Adra1d	4.09281664624397	6.1697714370986	271.859305435095	7.97038331542634e-13	4.85555751575773e-12
287554	Tefm	-1.53884567315878	5.23707805627946	229.156336136455	8.06445109011589e-13	4.90893645493465e-12
303914	Ildr1	-1.82540167946876	5.24071021408182	229.017883553851	8.11194073068446e-13	4.9339000530481e-12
308596	Ush1c	-4.51174981349689	2.49928656631351	228.425301847796	8.31868554106468e-13	5.05560976817299e-12
311723	Sox18	-3.70789176400289	2.95338491005612	228.353984363469	8.34395374019717e-13	5.06692246663488e-12
309331	Uhrf2	0.871508023839664	7.19575445213748	228.299264725975	8.36339818810951e-13	5.07468344242661e-12
100910057	LOC100910057	-6.1482458123721	1.08460296809114	227.615837742701	8.61047582009567e-13	5.22044373965195e-12
681383	Lrmda	-4.23531794327699	1.78311390279802	227.528035196343	8.64279382043695e-13	5.23586912829176e-12
502689	Tldc2	-8.83522752644607	1.62375861675313	394.531461590661	9.03943660590597e-13	5.46764212027302e-12
64301	Smn1	1.25578507672925	6.07317017710417	226.478025469403	9.03973923758861e-13	5.46764212027302e-12
310935	Fpgt	-1.50565552579783	4.70150355196983	226.446926481172	9.05179620610398e-13	5.47058953249856e-12
305021	Sccpdh	-1.08093188573222	6.84339168245408	226.005544544379	9.22482986323998e-13	5.57074380718259e-12
291952	Ces2g	-5.78790257809426	2.79268859551224	226.055624353076	9.23771077002267e-13	5.57410202168959e-12
294299	Tead3	1.69977627781141	5.60299289074262	225.518597526435	9.41993786058784e-13	5.6795587338382e-12
300783	Hacd3	1.73114121568062	5.55500945347748	225.35353813606	9.48709469256112e-13	5.71552421549469e-12
366995	Tbca	-1.5294700712487	7.29881857596219	224.96396459328	9.64768601817544e-13	5.80767818406372e-12
314248	RGD1562381	-1.57919377535369	6.19385930413009	224.844297051977	9.69761138081103e-13	5.83312090559842e-12
60373	Nop58	2.12506564419928	4.88793909865073	224.37947571422	9.89423504401745e-13	5.94669296449825e-12
311134	Ccdc141	-2.48870947470034	3.12426043026636	224.097486885787	1.0015643029968e-12	6.01491495845473e-12
301371	Mrps9	-1.32555872923089	7.13556242588924	223.965232508834	1.00731450427838e-12	6.04468081172565e-12
502389	Npm3	1.44495220189748	5.50993700224262	223.728306040409	1.01770624378384e-12	6.10223074520784e-12
89787	Lrp3	-1.99326900782865	3.92293347052818	223.478882745316	1.02877305071751e-12	6.1637346823083e-12
100361180	LOC100361180	-1.90928586502954	9.57336980926228	223.820959750515	1.03368114710021e-12	6.18423568653065e-12
312132	Tmem106b	-1.56722519701774	6.09667991823912	223.366129449452	1.0338190451679e-12	6.18423568653065e-12
293524	Bag3	1.64559421548024	6.43240114306248	223.31192854067	1.03625430919627e-12	6.19393764876734e-12
361625	Nrip3	4.61419360223916	4.03055889501037	223.250648737151	1.03901519597644e-12	6.20556919008674e-12
29216	Lrp2	-4.08374586761701	9.74162220727715	289.506675845698	1.04883311554659e-12	6.25626323406148e-12
498351	Srp72	0.933372259748607	6.70671250682264	223.027301876406	1.04914617858129e-12	6.25626323406148e-12
688155	B4galnt2	-1.97898382393907	4.56829535714153	222.861873011547	1.05671971006804e-12	6.29649498604704e-12
498727	Nol7	-0.991844272716525	7.17123257141936	222.716520867823	1.0634235137701e-12	6.33148558042165e-12
364906	Mrps21l	-2.03800667469096	4.24208466364117	222.221719463935	1.08659561532084e-12	6.46439500833451e-12
296259	Acss1	-4.16352115019884	3.20732321051203	222.203579104832	1.08745558661364e-12	6.4644608056697e-12
299341	Apopt1	-1.66606700449351	4.75610175411392	221.99751062782	1.09727705184173e-12	6.51775721511294e-12
292778	Polr2i	-1.26824735633987	5.34735747659124	221.790709256834	1.1072311495835e-12	6.57175775843989e-12
313757	Ski	1.74868491916298	6.42030048720109	221.76447952345	1.1085007291124e-12	6.57416904376239e-12
293345	Taf10	-1.08728885593007	7.15173387143107	221.710927256395	1.11109773297569e-12	6.58444298568865e-12
311441	Trmt6	1.7041983943066	5.79519329092532	221.464032482025	1.12315727643685e-12	6.65073301715914e-12
296758	Armc10	1.04218770354123	5.9819661326972	221.248578373912	1.13379823259823e-12	6.70852645006642e-12
295213	S100a13	-1.86619148657992	4.98075180515567	221.149115749314	1.13874773248552e-12	6.73258073204757e-12
315728	Thsd4	-3.33142521381187	3.49548054025089	221.089111189437	1.14174513924881e-12	6.7450653494024e-12
58935	Gas6	-2.46527634393338	5.75511801730233	228.728983950295	1.14439235592871e-12	6.75226152887333e-12
690919	Nrg4	-1.13866398209615	5.82319938880722	221.029396229165	1.14473665578141e-12	6.75226152887333e-12
361800	Stk19	-1.29733464258999	8.94151138944036	221.004334673668	1.14599470969082e-12	6.75445024326285e-12
305586	Papolg	1.31707844341299	4.98617205974927	220.623790027264	1.16528464002843e-12	6.86283258609162e-12
312503	Smyd5	1.40867910653918	5.05419724894547	220.211521445209	1.18658463660137e-12	6.97985857935177e-12
293692	Ehd1	-1.19731597602305	7.60396993851955	220.203784411488	1.18698842551025e-12	6.97985857935177e-12
362145	Slc25a12	-1.54032661513482	5.70677870885461	219.888051490155	1.2035952510411e-12	7.07205079990582e-12
288588	Polr2j	-1.15209992187417	6.45162392890334	219.757375200067	1.21054279555434e-12	7.10738888831634e-12
689134	Sec61g	-1.94870289334248	6.57968238820568	220.750250243821	1.22499307011618e-12	7.18668892830099e-12
288499	Slc29a4	6.97713361067627	3.21509806389343	219.462644394625	1.22637418702647e-12	7.18925283618675e-12
24587	Nefh	3.61811893401456	3.16020512626964	219.309058231687	1.23471374086821e-12	7.23257318208569e-12
365216	Cadm4	4.48130989672372	6.61747240581238	278.318077063388	1.26577417871589e-12	7.40881658026249e-12
289276	Adss	0.968827143549704	8.08896074634557	218.652091072018	1.27109368493218e-12	7.43423841072085e-12
308820	Ccdc90b	-1.39785977975866	5.72406192574379	218.622650960521	1.27275119014906e-12	7.43821973368007e-12
310417	Proser1	1.61778084151991	5.20471083187497	218.300480190244	1.29104512875491e-12	7.53934712842687e-12
360848	Shisa4	3.09736805196826	6.5105916250978	247.063089674722	1.29493408693004e-12	7.55626289040017e-12
287379	Shmt1	-1.87654941056705	3.55948770398956	218.200726470324	1.29676768936554e-12	7.56116841846755e-12
682431	Iqcc	-1.51115279629779	4.42728094176072	218.119145197079	1.30146839462921e-12	7.5827710980118e-12
500820	Slc5a8	-7.1567039634525	1.59522869086667	217.94535968433	1.31154420945968e-12	7.63295562507977e-12
116645	Plaa	0.882553297820822	7.76036107872042	217.936047367232	1.31208652832954e-12	7.63295562507977e-12
292858	Klk1c10	-8.68102215706476	3.11776523044577	375.888501843097	1.31625041358172e-12	7.6513335110113e-12
304978	Copa	1.25239865220995	9.06168799702069	217.712220448907	1.3251956133273e-12	7.69745583179818e-12
309622	RT1-Bb	-2.5327495071179	4.61927056120718	217.544452618304	1.33511543179045e-12	7.74916464411909e-12
25429	Cyp7b1	-3.62968342030595	2.20180979369029	217.284522977133	1.35064551854373e-12	7.83333253900269e-12
502663	Serf2	-1.28830194712482	8.73618932393824	217.108575919737	1.36127006084643e-12	7.8889433130484e-12
171083	Itfg1	-0.886583295583688	7.35410641027742	216.996793910863	1.36806750970027e-12	7.92230729001334e-12
363013	Tmem123	1.33229896567078	6.98441753883897	216.515084212928	1.39778826736888e-12	8.0882656960593e-12
266759	Hspa4	0.895129732241093	9.5551817035968	216.348859335032	1.40820753277708e-12	8.14236929544228e-12
298977	Zfp277	-0.901820129000647	6.93113662604559	215.938542397059	1.43429269888097e-12	8.2869035675103e-12
29286	Rps17	-1.76254638822266	7.62952197040917	215.951819358236	1.43659937064203e-12	8.29393798896063e-12
364902	Epg5	1.43543450611915	5.74309657098313	215.59244510119	1.4567066929171e-12	8.40365262618462e-12
29260	Tlr4	2.68204180544058	4.35264618223494	214.904266452268	1.50242245114957e-12	8.66082283535499e-12
100911757	Tshz2	-2.87806941737405	3.15934511667829	214.690104285033	1.5169679035286e-12	8.73805641858571e-12
81503	Cxcl1	5.4514596225043	2.83024043323724	214.643554827213	1.52014979787113e-12	8.74976622130662e-12
192363	Nos1ap	-2.14499958932799	4.46962421492553	214.13371605271	1.55548218456632e-12	8.94637223222999e-12
291963	Tmem208	-0.929491321646906	7.0974807584237	214.090672984127	1.55850601274409e-12	8.9569987072047e-12
313981	Nol10	1.29006179751593	5.99039168607786	213.931824870415	1.56972110379582e-12	9.01465023032065e-12
293060	Btbd1	-0.977640556353707	6.74955423101867	213.788929756315	1.57988538109551e-12	9.06618476039361e-12
298657	Car6	-2.72798826999005	4.58534826813532	213.795436620446	1.58288284433116e-12	9.07654582799831e-12
298091	Slc31a2	1.1678949254804	5.53692475855459	213.430682311721	1.60568604097863e-12	9.2003756223117e-12
296467	Ythdf1	1.08616206124977	6.76880172025439	213.258268149252	1.61826725895793e-12	9.26549261425911e-12
363227	Nabp1	2.13930940557403	4.61382159249058	213.13567864558	1.62727835526751e-12	9.31008615729682e-12
100360017	Mrps6	-1.35237163430349	6.66106028174744	213.058110604359	1.63300845649932e-12	9.3358554025843e-12
297388	Bola3	-1.66489819248146	5.90973926723352	212.974252097283	1.63922810403377e-12	9.36438260481408e-12
58974	Gabarap	-1.06717962374242	8.09010857811115	212.050101285684	1.7095152820904e-12	9.75858985990885e-12
64845	Gphn	-1.16783699172352	6.69549869578319	211.978194745036	1.71512095888214e-12	9.78325550703183e-12
252856	Tcf21	-3.62180699274616	3.80904012095498	212.019372708712	1.71778317432117e-12	9.79110694046088e-12
117096	Nlgn2	2.65308937117402	3.92745726161074	211.848158965799	1.72530942884944e-12	9.82275179121454e-12
116554	Mapk8	1.46300556692329	5.71950070931754	211.840457907118	1.72591489122062e-12	9.82275179121454e-12
308602	Tmem86a	-2.64759933009563	3.44569860339784	211.795275474062	1.72947185290168e-12	9.83564463020636e-12
100361543	LOC100361543	-1.16005555064718	5.99459175117283	211.681906520975	1.7384321376211e-12	9.87922442386918e-12
361666	Bccip	-1.07195733136117	6.57865912242021	210.187385985637	1.86142796806608e-12	1.05703012504274e-11
301242	Ptk7	2.44162950492823	4.60082016775103	209.913516730733	1.88498329171743e-12	1.06960862641045e-11
300967	Tmem108	1.82716903530544	4.52789323573369	209.361533477701	1.93345684040651e-12	1.09629738195797e-11
100365504	Sf3b6	-0.937190553386004	6.59693286583938	209.314909486801	1.9376132911825e-12	1.09783669734782e-11
290646	Pde4c	-1.55041888360379	3.90573971311114	208.037810313155	2.05535570698109e-12	1.16368280361792e-11
170672	Nphs2	-3.46059957142379	7.60992465501603	259.28468392889	2.14309613823575e-12	1.212457436305e-11
296134	Mrps5	-0.86611737788007	6.33691078358737	207.067904933402	2.150009049246e-12	1.21546539792192e-11
246766	Ggta1	-1.81376048852196	4.14065877521074	207.012206905033	2.15558768630605e-12	1.21739338960277e-11
362334	Tmem140	-2.02879774544189	4.28395444940448	207.001949443777	2.15661678604614e-12	1.21739338960277e-11
296372	Ncoa5	1.24756205306634	6.13064374945665	206.906030779704	2.16626608299512e-12	1.22193453496354e-11
306460	Enpp6	-2.51127915494107	5.08592112136059	210.399199954137	2.17285685765481e-12	1.22474500155747e-11
313929	Ncoa1	-1.69749908260538	4.87096789887051	206.643155578576	2.1929540924577e-12	1.23425855229646e-11
314171	Prpf39	1.60923428521065	4.27256091020183	206.642933558005	2.19297678431663e-12	1.23425855229646e-11
100362120	Catsperz	-2.46257912695571	2.56649725509295	206.504046511896	2.20722238992921e-12	1.24135882565074e-11
84486	Sf3b1	1.90827681419021	6.16902358011379	206.411665149886	2.21675400485109e-12	1.24494274869257e-11
361821	Col6a2	-4.26911100803654	2.48869646480638	206.410596130076	2.21686456628644e-12	1.24494274869257e-11
81005	Nptxr	4.82263491919018	3.85954648391161	206.432521398203	2.21936056664969e-12	1.2454259922651e-11
81824	Arpc1a	-1.04763167362382	7.6316569805762	205.893945110951	2.27101145938917e-12	1.27347218433347e-11
171553	A3galt2	3.08651778720617	5.75761058240644	221.52976925987	2.3418931706671e-12	1.31225286936203e-11
363054	Mpzl3	2.63760613637877	3.49555747178475	204.531633537592	2.42085550286918e-12	1.35550107752565e-11
295365	Amigo1	-2.08620950860705	3.80774312906274	204.476052945853	2.42719453124859e-12	1.35805189973975e-11
362859	Ckap4	1.45932272874915	5.79249259415365	204.188769367771	2.46025054539179e-12	1.37553655676641e-11
102549803	Nat8f4	-3.62430094115286	2.03909169372044	204.14260498689	2.4656082154917e-12	1.37752065744455e-11
29527	Ptgs2	-4.94636481275199	6.1969326296974	272.560126828363	2.47138952466668e-12	1.37973835999536e-11
24770	Ccl2	6.87406481955303	9.31366534582657	291.062634117163	2.47448683087259e-12	1.38045547377984e-11
362036	Ank2	2.88704251147711	3.98823635099853	204.037464279302	2.4778581939935e-12	1.38132431531922e-11
313587	Zc3h12a	2.79356804717888	5.855147204673	216.21872934932	2.51461819596248e-12	1.40079133593667e-11
683212	LOC683212	4.78275239266113	8.30463006630303	274.076680699947	2.52637086096554e-12	1.40630951069098e-11
292751	Med29	-1.26101290384098	6.24242308463402	203.085843144711	2.59181231075675e-12	1.44168376526024e-11
680671	Glis3	1.85811162257495	5.75405676291715	202.748936538634	2.6335209628071e-12	1.46381475414424e-11
114205	Crcp	-1.43538344705651	5.14683359837412	202.536890985604	2.66014838157154e-12	1.47753682900564e-11
83582	Polr1b	1.29656926406731	5.73285463013879	202.427758275809	2.67396737531363e-12	1.48412985153158e-11
81801	Stc1	-2.34156496576781	3.50315032275888	202.136867839152	2.71118693788289e-12	1.50369180859273e-11
83833	Smarcd2	0.968161430720227	6.62366710241568	201.998895536849	2.7290385255094e-12	1.51249114787147e-11
65034	Pdzd2	-2.69731620992323	3.61423842842749	201.981096292926	2.73135084070247e-12	1.5126717565054e-11
100911256	LOC100911256	2.39680252112342	4.75268219347069	201.479949151446	2.79734372463839e-12	1.54809392900591e-11
103690175	LOC103690175	2.14710780537374	4.23628418242023	201.461682973488	2.79978182318903e-12	1.54831797992625e-11
303260	Spag7	-0.960686749431506	6.47251124925994	201.389935648328	2.80938091465446e-12	1.55249895973104e-11
287701	Krt14	6.58676798917617	2.78962814983234	201.330546481721	2.81735385976246e-12	1.5557758986288e-11
298318	Slc25a43	-1.89625682194463	3.45991396562417	201.300553117091	2.82138985389534e-12	1.55581956825689e-11
302678	Syap1	-1.44702989735228	4.33004755084825	201.299593121053	2.82151913823082e-12	1.55581956825689e-11
360617	Mien1	-1.16675829846508	4.73157813342876	201.206689462594	2.8340613696939e-12	1.5616047272228e-11
24684	Prlr	-4.3613154274899	5.35718477320678	245.295389223528	2.83814792671798e-12	1.56272570223843e-11
29345	Serpinh1	1.53276991282348	9.5985921462134	201.018928396421	2.85959631906955e-12	1.5733978301817e-11
500689	Ttc9	2.4465754894564	4.05626119822365	200.756565745812	2.89569964319675e-12	1.59211211429193e-11
316256	Tnfrsf21	-1.01846866707991	6.85621881947875	200.731285215217	2.89920472670113e-12	1.59288917704395e-11
114031	Fstl3	6.53978146657392	6.06058706370959	263.209360705836	2.93846673115566e-12	1.61329662276499e-11
301552	Mrpl44	-1.02561326225694	6.10799419077216	200.424850534435	2.94206249841815e-12	1.614107055148e-11
100359529	Immp2l	-3.46415780444455	1.87832898848482	200.393937168765	2.94642438527998e-12	1.6153363350545e-11
305420	Anapc4	0.738852674756187	7.69240304856739	200.022890286292	2.99933530989341e-12	1.64316103488045e-11
299331	Hsp90aa1	1.0523743383294	7.6807001232571	199.985974577557	3.00465607536881e-12	1.6448925962569e-11
64198	Pmpcb	-0.980036687509251	8.165496061244	199.938997639839	3.01144193972427e-12	1.64742315883623e-11
361109	Dcp1a	1.6014447406544	4.72631017922882	199.784996252687	3.03380549809566e-12	1.65846581966966e-11
58934	Pdcd2	-1.18713783638103	5.91224614211003	199.678349319045	3.04939892054442e-12	1.66579431706928e-11
25489	Nedd4	1.92102838785153	7.08604346418247	202.691030543696	3.09272546716992e-12	1.68825121379921e-11
679890	Gpkow	1.10653490894654	5.47268690346287	199.221432396415	3.11720753932059e-12	1.70039651947896e-11
304458	Tmem132b	1.84130645820146	4.45741188491175	199.105789451953	3.13463007163002e-12	1.708676306046e-11
498406	Mrps24	-1.15472072325893	5.66911363982296	198.537651202354	3.22178719360112e-12	1.75492914730133e-11
29415	S1pr2	3.03885424152475	4.06776796165973	198.367805498115	3.24835539892661e-12	1.76813626610623e-11
113958	Mrps7	-1.10226163770789	6.775972469326	198.085463218032	3.29305321810157e-12	1.79118573256025e-11
117549	Gpr37	-3.93271841267515	1.99520497509397	197.939668264448	3.31639736633999e-12	1.801996805555e-11
300862	Irak1bp1	-1.36235852847148	4.78936678458857	197.931802896092	3.31766187969548e-12	1.801996805555e-11
81530	Pdk2	-2.86069008637865	7.5374495841614	231.233499161341	3.41159653678711e-12	1.85169690859828e-11
29220	Thbs4	-4.84256886539151	1.20484535820862	196.963814862738	3.47739011370928e-12	1.88606308517779e-11
362454	Hebp1	-1.84469018641319	4.51510083922995	196.370658972381	3.57941512372284e-12	1.94001752079355e-11
245955	Lgals3bp	2.35484443763966	7.32541026599184	211.582745951743	3.58711621655236e-12	1.94280867631908e-11
63912	Fam129a	3.0100777607816	4.90227796765185	198.442449713923	3.6016547565994e-12	1.94929644431446e-11
691149	Capza1	1.82384801304845	6.65328374257339	196.241336335862	3.60962375531045e-12	1.95222193868531e-11
293587	Fuom	-3.61602583337181	1.84924675891645	196.128137329838	3.62206967019678e-12	1.95756284872594e-11
108348051	LOC108348051	-0.924341626872623	7.10060931169087	195.87283013526	3.66757494137602e-12	1.98075058004102e-11
24536	Lepr	-2.04562996086284	3.34075304900169	195.855468323264	3.6706921119503e-12	1.98102908805822e-11
81744	Pde7a	-3.41931806890137	2.17640475944742	195.752621848442	3.68921692757232e-12	1.98961663622261e-11
289874	Erlec1	-1.49217296041155	5.02481158078315	195.571843705692	3.72202740938151e-12	2.00531396478402e-11
497972	Heatr6	1.22711237993501	5.6452192490708	195.56327659645	3.72359021169351e-12	2.00531396478402e-11
108348092	NEWGENE_1582771	1.6360325212541	4.54485964895375	195.349724418123	3.7627792045634e-12	2.02498682987634e-11
83781	Lgals3	1.53263585746341	8.61186036076455	194.543742568189	3.91480414709472e-12	2.10531310594112e-11
685679	Nme4	-1.57461070998937	4.86158655175435	194.081388806807	4.00503948026467e-12	2.15232008766517e-11
102551184	LOC102551184	-1.29001017644892	4.39647811097833	193.863503444808	4.04835031094405e-12	2.17406118602531e-11
315970	Cdv3	1.72903372466542	6.54304759288528	193.629381652829	4.09546078545674e-12	2.19768263973198e-11
103693495	Oxld1	-1.9982160759642	3.8352004229599	193.61631287192	4.09810813974972e-12	2.19768263973198e-11
364676	Gprin1	4.02375509189557	2.8399397004738	193.586622830389	4.10412944192504e-12	2.19936282197461e-11
287231	RGD1559575	-1.94571977123841	4.07801821374585	193.496702975466	4.12242483702385e-12	2.20761358185208e-11
64352	Gstm5	1.46491495541971	5.31037890146136	193.077951980529	4.20880940588194e-12	2.25228978396282e-11
362339	Creb3l2	1.79190980809207	5.59713182247255	192.954378465147	4.23467870874631e-12	2.26454202016174e-11
290802	Ubxn8	-1.79605136355196	4.59691335745018	192.878790653278	4.25058828398582e-12	2.26994922490617e-11
64158	Tuba1a	2.50488722067357	8.80381994117635	216.275555138075	4.25075193002784e-12	2.26994922490617e-11
54296	Rgs7	-1.21221731589451	5.80360936116628	192.589658807138	4.31205075649164e-12	2.30106983256369e-11
266670	Riox2	1.67578438443555	4.89470495170728	192.516510584256	4.32775405792194e-12	2.30651956149517e-11
679126	Zcchc18	5.47799863583144	4.48023047743283	206.244584893488	4.32832101559633e-12	2.30651956149517e-11
290763	Adam26a	-1.91577952296893	6.46519477363268	196.410148413217	4.3493562463269e-12	2.31610823886569e-11
304655	Zswim4	3.39209295966279	2.90416950759388	192.106156419991	4.41701679369879e-12	2.35049496044838e-11
686774	LOC686774	1.16940555845383	6.59685314026558	191.971598050123	4.44672398444804e-12	2.36465105737233e-11
304284	Bri3	-1.31431904252088	6.47753356404416	191.481592404231	4.55676789459885e-12	2.42147854273344e-11
64314	Casp2	1.84367510233146	5.15599406513791	191.417765195808	4.57132010480917e-12	2.42751761493179e-11
361056	Rnaseh2b	-1.55927958633765	4.83327479324981	191.311591630406	4.59563984679795e-12	2.43873152845759e-11
360992	Pnpt1	-0.868890249508827	7.2247230403725	191.278024558343	4.60335804052327e-12	2.44112614753375e-11
500881	LOC500881	1.62052334965065	6.49545958331302	191.26116145167	4.60724078709019e-12	2.44148494041001e-11
85266	Prss12	-2.31930370434061	5.36428131034169	195.017011478305	4.70748386676598e-12	2.49287132443831e-11
361314	Arap3	-2.2424152800283	4.1639790186415	190.3965518392	4.81120423684556e-12	2.54602642554405e-11
689421	Sntb2	-1.73376978325862	4.09256835183232	190.273440454226	4.84104183937173e-12	2.56003705602887e-11
64550	Top1	1.05391146946966	7.35604063406398	190.237948103709	4.84968143213666e-12	2.56282610032759e-11
307657	Ogfod1	1.9974244567495	3.80224989767395	190.17415853476	4.86525162785648e-12	2.56927123066069e-11
295071	RGD1559622	-1.69832581559252	4.94994988387331	190.047295888483	4.89638001628899e-12	2.58391779792382e-11
29745	Sema4f	3.89574274776535	2.9866377495018	189.947678939521	4.92097592479556e-12	2.59509914593617e-11
315166	Smdt1	-2.43875108289933	6.98264965295283	210.966627266822	4.9922379696841e-12	2.63085758748405e-11
117533	Gmpr	-1.61053620851168	4.6764596871995	189.633705833159	4.99938653289037e-12	2.63280279723099e-11
314148	Clec14a	-4.03472471536242	2.56258029239599	189.579598967537	5.01303664386293e-12	2.63816683089262e-11
499781	Cfap157	5.19614079337997	5.32874032354114	221.931497227617	5.20801361777590e-12	2.73888285216599e-11
364858	Stk32a	-2.96791073650726	2.29193301304087	188.741634360718	5.22973151910477e-12	2.74840617791462e-11
499279	Tex36	-10.2375214815768	3.01339186668324	898.289740547929	5.2751222838625e-12	2.77034870286986e-11
305105	Fbxo28	1.34023838361842	5.58767419503174	188.553676313925	5.27973201035401e-12	2.77085866704657e-11
300284	Alg13	-1.68399600600472	4.35215698119245	188.502628221783	5.29340198869957e-12	2.77611956914237e-11
689954	Setd7	2.13991779906956	4.42419329534819	188.477193115791	5.30022761846806e-12	2.77778618820607e-11
501028	RGD1560917	-1.40800765058162	5.01655525261901	188.306713518389	5.34622607009083e-12	2.79996640465898e-11
361206	Slc25a48	-4.60869374336173	1.85745956428001	188.106701116911	5.40075088707277e-12	2.82657855704874e-11
24224	Bcl2	-2.64073448566001	2.91262127124836	187.861870870743	5.46832352276418e-12	2.85997827100613e-11
363023	Mrpl4	-1.17278804153599	5.97664200919621	187.66707469766	5.52274807498728e-12	2.88646030137462e-11
288239	Ripply3	-5.19256475116645	1.00882896082393	187.429027740689	5.59006306268101e-12	2.91963856120136e-11
432367	Npc1l1	-1.26413003423062	9.07097316494828	186.985096446512	5.71801016293628e-12	2.9844172303468e-11
367181	Gadl1	-2.5933283030498	2.15851896873443	186.952028058235	5.72766842518496e-12	2.98741062039613e-11
252855	Sfpq	0.85931149665658	8.80137123167653	186.927492586801	5.73484602429813e-12	2.98910694558729e-11
298203	Stoml2	-0.810888348535811	7.42930848949091	186.891433499644	5.74541261309044e-12	2.9925661456008e-11
362521	Tmem38b	-1.44501615915479	5.24894714961316	186.658681227591	5.81413215727414e-12	3.0262895678498e-11
29452	Epas1	-1.97471784978316	5.56997213151236	186.598847197342	5.84379696637761e-12	3.03965258872715e-11
24818	Tcp1	0.99790189398834	7.95092636521806	186.479362121742	5.86768933380251e-12	3.04825675094629e-11
25667	Bmp3	-2.42039037657194	3.08400123725689	186.477179351069	5.86834457897211e-12	3.04825675094629e-11
690254	Polr3gl	-2.07573325910913	3.030266158752	186.178329236262	5.95881707522069e-12	3.09314192418579e-11
367113	Lrrc1	1.05357503785364	6.34759356211237	185.852727780441	6.05912960906166e-12	3.14307029788859e-11
361473	Mtrf1l	-1.46193494101503	4.71610094844907	185.81087946402	6.07215589606413e-12	3.14768326402508e-11
498599	Slc35e1	1.79758156965991	4.99688105591178	185.613972359727	6.1338607858211e-12	3.17750679483181e-11
500727	Cdca4	4.61068977967094	3.50128869223546	185.599964584132	6.13827648948932e-12	3.17763259466085e-11
312952	Impad1	1.71525811093592	5.63575848539478	185.413012878241	6.197544039557e-12	3.20613436557246e-11
85420	Prkcq	-2.89044667574292	2.75263093995503	185.274903346118	6.24172989193931e-12	3.22680061962782e-11
359725	Cbr4	1.86904819821338	8.425490200854	190.421997032312	6.24698634915079e-12	3.22732707250904e-11
292995	Tm2d3	-1.25770857385315	5.31102286047027	185.141810224045	6.28463729849846e-12	3.24457715444514e-11
312248	Ubn2	0.742903121327793	6.41822539323172	185.026909461017	6.32193950171119e-12	3.26162393668907e-11
361669	Tcerg1l	-5.6158259966313	1.99216716481798	184.976679341452	6.33832264280890e-12	3.26786235104873e-11
362426	Bms1	0.916427315792521	6.87137507158224	184.929847811186	6.35363916641687e-12	3.27354277755510e-11
311185	Kbtbd4	-1.14788362207046	6.2913557599656	184.906382338866	6.36132891787254e-12	3.27528868895195e-11
297113	Gars	1.16256172171208	9.1796408958502	184.681638494443	6.43549683442371e-12	3.31123705365787e-11
117152	Cand1	0.984571121580111	8.36361948179704	184.570329546443	6.47258007540998e-12	3.32806868833538e-11
108348068	LOC108348068	-3.51874714108752	1.41410452527595	184.465012733627	6.50788245348742e-12	3.34396254273325e-11
108348074	LOC108348074	2.69266524713678	6.09972944512588	199.763872219537	6.56522035116691e-12	3.37114989710965e-11
361923	Rpl22l1	-1.12049336958158	7.52802462237957	184.276749235671	6.57151501134208e-12	3.37210827569878e-11
83635	Gmeb2	1.78183779121679	4.16047513123172	183.603630039139	6.80465956310469e-12	3.48939276586143e-11
308790	Mex3b	4.1284380793344	4.26968881521431	188.649228642979	6.82156170444929e-12	3.49570608205796e-11
361195	Cdc14b	1.31108525466796	7.13282322239683	183.386064929649	6.88194087093394e-12	3.5242757049201e-11
287475	Med31	-1.22543733816873	5.65662133648887	183.30743085467	6.91010843671318e-12	3.53632229472923e-11
290834	Adam9	0.823051707648828	6.63027750813057	183.060346903103	6.99944102574034e-12	3.57806384269441e-11
291182	Stard3nl	0.88695543119436	5.98071506631802	183.055872290562	7.00107042103043e-12	3.57806384269441e-11
25289	Adcy6	-1.54200717280547	7.42058096426847	182.725245971399	7.12262200128485e-12	3.63774423472731e-11
252858	Frmd4b	-3.78502766893626	1.87649756931372	182.531941989813	7.19475720519044e-12	3.67212306417729e-11
24521	Kcnj1	-5.84906421695305	1.39319043306568	182.20502153631	7.31858077004731e-12	3.73205992684195e-11
299106	Rpl10l	-2.34469525953522	2.54398937646814	182.196098920317	7.32199281773063e-12	3.73205992684195e-11
498431	RGD1562229	-4.99868253004968	0.904479423275503	181.919165856937	7.42876385015088e-12	3.78270773357269e-11
100909498	Clec19a	3.21814017191854	2.9180647805994	181.912655020916	7.43129451007846e-12	3.78270773357269e-11
114766	Phb2	-0.925348990033905	8.47009183450041	181.895770695397	7.43786158068117e-12	3.78352143866981e-11
361598	Iqgap1	0.920139859505746	8.64419275103761	181.414234951363	7.62785274812997e-12	3.87757668070826e-11
29186	Cd63	-2.61935056084718	2.98969213195342	181.356771626897	7.65087757441501e-12	3.88668663970449e-11
108348131	NEWGENE_620180	-1.51356561024503	4.68310619770807	181.279535065052	7.68194522264039e-12	3.89986752469377e-11
290692	Klhl2	1.12635443452719	6.55540995228858	181.102716583582	7.75358995256929e-12	3.93361675475118e-11
680259	Fam171a1	-1.32334212132541	6.84118939589166	180.625410293348	7.95066716850487e-12	4.03091414701495e-11
117517	C7	-8.51599305579807	2.98695263546322	193.762730888098	8.0796512892759e-12	4.09358247290991e-11
690632	Gcn1	0.828973264375841	8.13467402278692	180.162576223195	8.14701640079954e-12	4.12496874282504e-11
114017	Gfm1	-0.917069981866833	7.52823630315849	179.831603776517	8.29067927643895e-12	4.19491845116828e-11
303754	Rab40b	-2.983973587035	2.46183456366586	179.759066368502	8.32253416976272e-12	4.20813682000981e-11
291091	Serpinb1a	-2.33926195344721	6.44652093524053	194.641770388804	8.33059795930973e-12	4.20813682000981e-11
288456	RGD1560801	-6.96476580902931	1.41090028776219	295.937091468496	8.33338191014419e-12	4.20813682000981e-11
308472	Supt5h	1.12004402157264	8.57578735312006	179.588522852373	8.39795765187269e-12	4.2379355546064e-11
499114	Fbxo27	3.27359128363558	2.82456586677254	179.546538734318	8.41663983924644e-12	4.24455048846766e-11
100360846	LOC100360846	-0.923981822948982	6.85150790454477	179.282073929207	8.53537300064236e-12	4.30157944406959e-11
502348	Stard5	-1.14444634634219	4.67441233576836	179.146892469079	8.59677072159858e-12	4.3296566828686e-11
114709	Ifitm2	-1.26547061342416	7.56789114502616	178.953175274739	8.68559905730989e-12	4.37150276413846e-11
493865	Gimap9	-5.35023300145922	2.3258156839811	178.953397064321	8.70273272829317e-12	4.37723313909858e-11
366163	Aqr	0.894837168091677	7.29255070587985	178.866904164584	8.72548131294596e-12	4.3857782308966e-11
64040	Aldh9a1	-0.949370162543253	7.99185189878911	178.50133869119	8.89671710303545e-12	4.46889846567381e-11
302495	Rap2c	1.62818964913267	4.26931493508459	178.450977103332	8.92059405593069e-12	4.47793828186633e-11
500377	Tuba8	4.25159931828499	2.2310369362428	178.434924332442	8.92821957787142e-12	4.4788137078716e-11
25515	Plk1	1.50590772904952	5.66315898837307	178.111810249634	9.08323522294429e-12	4.55357710485324e-11
65033	Stx12	-1.10389155471763	7.10075311509613	177.997381436773	9.13883751588652e-12	4.5784373475971e-11
26195	COX1	-2.05937583766712	17.0188502677554	177.865386739171	9.20343848359328e-12	4.60704620279747e-11
364670	RGD1559908	1.64573023021412	5.35256276170105	177.856018529016	9.20804244341136e-12	4.60704620279747e-11
25492	Nfia	-2.63124937719037	4.47997275865429	178.349737535125	9.35669565462921e-12	4.67834782731461e-11
304104	Urb1	1.44278830541448	5.80078300072618	177.414674948108	9.42782207856906e-12	4.71081792180468e-11
102551819	LOC102551819	1.76934566697374	4.4728195540006	177.071612333224	9.60262712129395e-12	4.79501675597727e-11
292406	Thbs2	-4.49007702036482	2.35818678871501	177.005693826637	9.63662008571248e-12	4.80883761157933e-11
79120	Arf4	0.903050020520877	8.73082029708152	176.947245141656	9.66687119964921e-12	4.82077434088597e-11
171439	Bzw2	0.955950064649279	7.32758542488446	176.909279127496	9.68657684258006e-12	4.82743996441408e-11
290029	Pnp	-2.17693203099355	3.20228000073379	176.596756467308	9.8504675290321e-12	4.90590649009676e-11
313506	Stil	1.97953235322913	4.20223666682178	176.583896410869	9.85727620975259e-12	4.90608878021346e-11
83474	Tfam	-0.79964902930994	6.17122388947586	176.448213238868	9.92942761997033e-12	4.93877147786245e-11
108348082	LOC108348082	1.57217981823376	4.39971701905186	176.416480867588	9.94638503360255e-12	4.94345217800894e-11
81812	Thra	-2.16182101494765	4.48688400603195	176.406319868496	9.95182165316836e-12	4.94345217800894e-11
363886	Cnpy4	1.4348116992006	5.32081674080466	176.12896101124	1.01014853967965e-11	5.01452485636282e-11
362050	Gbp5	2.76807982576306	3.88411922489271	175.929843758151	1.02104486371218e-11	5.06306908707893e-11
300852	Mto1	-1.42693415411601	4.39243847983212	175.925985419533	1.02125727088027e-11	5.06306908707893e-11
294881	Slc7a12	-5.39669251757934	1.51609441630437	175.877082745629	1.0239536301999e-11	5.07313395834239e-11
266808	Lrrcc1	-0.998089579025903	6.88842843202758	175.765211510021	1.03015125496245e-11	5.10052133064958e-11
257642	LOC257642	-2.11485034829642	8.49040921599193	188.681906369664	1.03124113043622e-11	5.10259987542027e-11
316312	Zfp451	0.947579531108265	6.53546755737922	175.637087955882	1.03729974308243e-11	5.12924515816407e-11
367994	Upk3bl1	3.65206539079039	5.06810417113132	189.520146347634	1.04013698185388e-11	5.13993712966727e-11
501618	LOC501618	-3.18338571635126	6.90320300276134	215.949236304343	1.0479659484853e-11	5.17526634093098e-11
680200	LOC680200	-1.68982334480749	3.98781250463522	175.268046737651	1.05819515108588e-11	5.22239538270833e-11
315973	Acad11	-1.74528275737538	5.91022623599737	175.017510025374	1.07264315064462e-11	5.29027046124272e-11
306526	Mak16	1.01843511715633	5.78703369440074	174.867400308964	1.08140306565043e-11	5.32778662441076e-11
84551	Slc7a8	-2.447578433878	5.84883471552336	187.702418802451	1.08164912952581e-11	5.32778662441076e-11
497876	Mrpl28	-1.16056444452294	6.68561828364563	174.767560596339	1.08727273750981e-11	5.35202449653342e-11
100365744	Lrrc75b	2.25989473560248	4.29252733387595	174.734261633034	1.08923816382301e-11	5.35823554102857e-11
252893	Dnah7	-3.47824010398317	5.03957920535634	199.978862771175	1.09086460497581e-11	5.3627720896648e-11
300850	Gsta4	-2.6021763601814	7.53511053112799	200.847051614975	1.12996552771554e-11	5.55141128616376e-11
297969	Rars2	-1.1478440341823	5.64387290129725	173.935871210552	1.13754621125839e-11	5.58505119196172e-11
501558	Map3k15	-1.08826015569173	9.6848373323536	173.843117602019	1.14330880346356e-11	5.60644107635107e-11
317432	Kdm5c	1.14293108900551	7.16445870328375	173.842050102099	1.14337531077783e-11	5.60644107635107e-11
102550344	Kmt2b	1.24523458254531	6.9060781024919	173.564176047219	1.16083229852363e-11	5.68837706129825e-11
361111	Smim4	-2.08502395755245	4.85494071738646	173.321537060741	1.17631447617919e-11	5.76053680778428e-11
366333	Faxc	4.46651607573819	3.32537304138207	173.276643639308	1.17920371587373e-11	5.7709744835337e-11
684259	Rusc2	3.32548638051276	7.40083249284471	213.935181700021	1.1898428606703e-11	5.8193021091871e-11
361467	Lpcat1	2.60102223244755	5.10112833895969	176.505742477111	1.19126394377196e-11	5.82251279321147e-11
81815	Tpp2	2.20473481971367	4.14269917089735	172.998579174023	1.19727330805304e-11	5.84813100758427e-11
303922	Timmdc1	-1.0243596581488	5.84710583419954	172.804117249651	1.21009015631644e-11	5.90694650022416e-11
294320	Glo1	-0.9173296440631	7.38765268579345	172.622741465436	1.22217997718182e-11	5.96213999118487e-11
83841	Sdcbp	0.912720022238043	8.44718612295705	172.521205425203	1.22900566588386e-11	5.99159932503558e-11
684830	Ttc32	-2.2734484676728	3.30679842885129	172.508469728077	1.22986475530311e-11	5.99195144698221e-11
684480	Btnl9	-4.7243036160235	1.06495666253359	172.294509345783	1.24439623017484e-11	6.05776695349633e-11
24240	Cad	1.80277158343607	6.85193130806141	174.951030189816	1.24496458072512e-11	6.05776695349633e-11
361375	Heatr3	0.98216231244334	5.6869686905623	172.274304965915	1.24577812611879e-11	6.05785468096714e-11
102548129	LOC102548129	-5.49571646211812	1.28757651629609	172.164905629333	1.25328982086974e-11	6.09049265215258e-11
54312	Timm23	-0.894577871045547	6.82227892443431	172.115693342325	1.25668504408083e-11	6.09671857935989e-11
24873	Vdr	-1.78441324798013	5.19981790115021	172.109405553818	1.25711957214909e-11	6.09671857935989e-11
619581	Nicn1	-1.44055902909957	4.68651884570559	172.101524639691	1.25766442808289e-11	6.09671857935989e-11
293668	Brms1	0.929099485722042	6.97304683744734	172.099948045702	1.25777345872283e-11	6.09671857935989e-11
679845	Shc4	-1.19759312343175	7.82141685196502	172.080591563759	1.25911291565209e-11	6.09932878669892e-11
304919	Dars2	-1.52620164871929	5.45595408551503	171.812033164706	1.27785901367108e-11	6.18620240883999e-11
287429	Naa38	-1.05346092856868	7.07146313181348	171.713613282624	1.28480530730102e-11	6.21587828151035e-11
246325	Kcnh8	1.62486556968248	7.89487214252195	171.676271204283	1.29137372771957e-11	6.24368948354572e-11
102546968	LOC102546968	2.62293253328525	5.0407280000169	174.902442181625	1.31200907140661e-11	6.33943469464553e-11
497942	Cxcl16	1.08529072485995	7.58973979144381	171.262312202465	1.31719100985415e-11	6.35731382583184e-11
25434	Sparcl1	-3.32752035711874	2.91581717034151	171.259727872425	1.31737901735557e-11	6.35731382583184e-11
691414	LOC691414	2.36707417136292	4.08315054883753	171.037480931926	1.33365768616513e-11	6.43179435094836e-11
317646	Rpl13a	2.37535542017143	3.94892365472282	171.025027946682	1.33457630810004e-11	6.43215100391256e-11
691849	Ccpg1os	-1.4813191641271	4.45814825924138	170.998466351667	1.33653799790281e-11	6.43753121697023e-11
303342	Ssh2	-3.03154890527093	2.40130973332558	170.92733182524	1.34180715669502e-11	6.45882522012175e-11
293820	Psat1	-1.16475151836074	6.76748637058004	170.772643066663	1.35334410538754e-11	6.51024343810872e-11
306306	Ccser2	1.15255283829933	5.34852804523297	170.753800429346	1.35475682396021e-11	6.51292500912688e-11
306436	Fbxo8	-1.22945917315686	5.2435155282309	170.684895852243	1.35993667649281e-11	6.52966785737821e-11
500606	Morn2	-2.69577022413873	2.04573605944474	170.684659768177	1.35995446116899e-11	6.52966785737821e-11
100911440	LOC100911440	2.72127623793348	3.41809265105809	170.491679529602	1.37457756548805e-11	6.59572032841305e-11
308445	Cyp2s1	2.40429063534643	6.06329548921229	181.859486017119	1.38067671107213e-11	6.62081432922813e-11
502632	Mettl5	-0.983485515853328	5.98491805644098	170.359249059039	1.38471205742184e-11	6.63598635447909e-11
25166	Casp1	-2.45404817074825	3.1844717883397	170.337720663407	1.38636727413261e-11	6.63974012108166e-11
362323	Sdhaf3	-2.29461966533565	3.96081458782835	170.154453801589	1.40054581736141e-11	6.70342954067071e-11
117524	Ccnf	2.17642365522039	4.83680067161444	169.674435528109	1.43844075206814e-11	6.88048136118022e-11
691125	Atp8b5p	-1.34854578099658	4.76697425953564	169.612642761378	1.44339996429887e-11	6.89986863034269e-11
317237	Uprt	3.20828712042281	4.19454506752957	169.45206478726	1.45637497039292e-11	6.95752534475663e-11
305963	Pinx1	2.98658474062109	3.61082930953991	169.399149356624	1.46067856390732e-11	6.97370988348228e-11
266761	Cyp4v3	-1.84066281421558	4.02873900449827	169.205413475817	1.47655422700925e-11	7.04508799415752e-11
25685	Igfbp1	-2.91064817799846	5.31360780707206	186.805112376826	1.50157318694884e-11	7.15997483945862e-11
686103	Frg1	-0.882692223752774	5.76624191921483	168.820936076328	1.50862250599778e-11	7.18908659773037e-11
65037	Mertk	-1.87105913724619	4.73916169127187	168.667497246897	1.52163263320638e-11	7.24654940704604e-11
499021	Pacrg	-3.40115119159413	3.19819813568033	168.357798652447	1.54826780807561e-11	7.36878709905985e-11
500633	Greb1	-1.7294670753746	3.48525610479671	168.210094997175	1.56115024062342e-11	7.42545851489528e-11
287464	Dhx33	1.57026126502038	4.6412731969753	167.887536060242	1.58969305124992e-11	7.55649974111621e-11
308909	Smpd1	-0.86327033961947	7.35103253676147	167.759026698752	1.60122339050928e-11	7.60656027369193e-11
288305	Cct8	0.932549216589516	9.64097733628363	167.652848506003	1.6108191751521e-11	7.64737407654816e-11
83685	Capn6	2.72069865416266	6.14168849741438	186.4065411466	1.62630059016349e-11	7.71606167856383e-11
246097	Fas	3.26813835550104	4.16680627974193	167.288908889413	1.6441906856581e-11	7.79608472682841e-11
84476	Strbp	-1.1408278857088	5.84682657445583	167.018281570792	1.66949646146988e-11	7.91114844685323e-11
64347	Sncg	-3.76958029936764	1.94904936374581	166.319916129695	1.73679080319108e-11	8.2249141581468e-11
25307	Cst3	-1.42200077796827	7.89210525119862	165.982333250871	1.7703801382374e-11	8.37877237580968e-11
313243	Exosc3	-1.1735078440759	4.67939767021108	165.957948963617	1.77283375653105e-11	8.38517332669808e-11
252928	Timm13	-1.28435861832748	6.90892921011853	165.818357803182	1.78695167305715e-11	8.44670204241478e-11
299626	Gadd45b	3.22137940089225	4.15610429194017	165.7764462579	1.79121449471794e-11	8.46159948962599e-11
295062	Wwtr1	0.91489069150139	5.81079707127092	165.680331236218	1.80103244670394e-11	8.50270432836359e-11
25481	Mmp11	2.23255276589316	3.749613633202	165.548890497721	1.81455433709866e-11	8.56123375279202e-11
117186	Sh3bp5	-2.03941563520758	4.25007446282843	165.468481159145	1.82288116463927e-11	8.59519508899567e-11
308140	Tfb1m	-1.31674588920812	4.85614634941457	165.317530904367	1.83862608655405e-11	8.66407032741898e-11
140943	Ppp4r1	0.784504069442148	7.23203000766142	165.245284505989	1.84621439870702e-11	8.69444814233391e-11
298103	Atp6v1g1	-1.07285075433553	8.30254632142399	165.194502202491	1.8515687719556e-11	8.71427453550179e-11
102550466	LOC102550466	7.17484042768505	2.87492011854314	165.177719784218	1.85334200812035e-11	8.71723248414853e-11
689377	Rab20	-1.34683264357342	6.13745122006077	165.073678377919	1.86437663054256e-11	8.76225321789395e-11
100910710	LOC100910710	-2.27351630662087	4.5107033420001	165.06580097099	1.86521503167513e-11	8.76225321789395e-11
114705	Rgs14	2.51878151584261	2.95310739885076	164.962304123999	1.87626873283941e-11	8.80874623956357e-11
360990	Usp34	0.81662634671477	8.096560609887	164.933987088904	1.87930553676623e-11	8.81756725968876e-11
315858	Ibtk	0.836248904378822	7.01209799398607	164.716524626616	1.90280698174692e-11	8.92233692487856e-11
83709	Git1	1.05873576185608	7.64491171570775	164.525417869279	1.92372588045799e-11	9.01487543365392e-11
287661	Cisd3	-3.67115795728637	2.38418065520864	164.493717442967	1.9272201480035e-11	9.0254613344272e-11
84350	Dnmt1	1.07090114212327	6.84999757522431	164.483432763747	1.92835529758543e-11	9.0254613344272e-11
298867	Klhl29	3.3522653242865	2.96688925469056	164.455484209901	1.93144375839796e-11	9.03436377162192e-11
29503	Slc22a2	-3.97422105184549	6.39533195643224	212.857973948399	1.93343863876476e-11	9.03814317630059e-11
83731	Kcnma1	-3.09123113791072	2.01523376404888	164.405027797186	1.93703317565419e-11	9.04939118564828e-11
29231	Ciao1	-0.728706047588699	6.47643108614001	164.048086724691	1.97708346139413e-11	9.23083418670528e-11
291841	Cnot1	1.23439937491496	8.54920556404663	163.906766453682	1.99318993740506e-11	9.30033172386e-11
286904	Cyp4f4	-4.23624974398812	2.35931423195373	163.890287501568	1.99507739896528e-11	9.30343808519325e-11
679739	LOC679739	-1.98162140498433	4.07520002339706	163.877331279581	1.99656274894102e-11	9.30466666657642e-11
307483	Diaph1	0.737717596150921	7.6867297004385	163.853924023048	1.99924931482598e-11	9.31148839902129e-11
362474	Adhfe1	-5.11740855052891	1.79024823701395	163.704043077832	2.01654596534747e-11	9.38630655630869e-11
100912571	LOC100912571	1.31665438727072	7.24007917782057	163.65935561183	2.02173466599538e-11	9.4047095183597e-11
117021	Nup155	0.903475701226263	6.43072830614968	163.542541622946	2.03536720447395e-11	9.46234509283828e-11
291423	Setbp1	-2.02219711433982	3.73221578725159	163.520294850398	2.03797485816314e-11	9.46868733673725e-11
684538	Echdc3	-2.39345322921762	3.83879764937227	163.451676166246	2.04604105552857e-11	9.50036746210369e-11
306261	Eaf1	1.89268829777633	4.68124867520371	163.399878945443	2.05215301935423e-11	9.52294042802099e-11
499731	Tyw3	-2.35398985027204	2.99296086820055	163.297942092896	2.06423980823452e-11	9.57319496937019e-11
192227	Ptgr1	-3.29225151335668	3.38851141908121	163.264056124095	2.06827495379402e-11	9.58607046448049e-11
64133	Xylt1	3.32394517963781	4.21592073659809	163.283501208707	2.06984337569616e-11	9.5875044439941e-11
259273	Kcnq5	1.47758701459567	5.10677165327828	162.956964624756	2.1052396936379e-11	9.74553207723564e-11
289309	Kif28p	-2.1023049044174	2.73752919598272	162.819130473004	2.12206547575692e-11	9.81745358316459e-11
362935	Ly6al	-5.48356154972294	1.23944016472162	162.619990619761	2.14663555321487e-11	9.92509395126364e-11
399475	Adm2	-3.1706843100045	4.42272385221274	171.474147151647	2.155821629994e-11	9.96151802937157e-11
298069	Col15a1	3.03558091482561	4.91910319437644	168.677891134956	2.16134153291067e-11	9.98096772171905e-11
25123	Tagln	6.07899493357113	11.390489571909	223.27633002103	2.17713281603218e-11	1.0047797814597e-10
50566	Grem1	-5.80222618273142	1.53708915355289	162.332723512897	2.18262920404647e-11	1.0067063227628e-10
315763	Mtfmt	-1.06142514278025	5.3097591592079	162.274358072659	2.19002266028632e-11	1.00950499746249e-10
500572	Otud3	2.05550665957816	4.17093280624315	162.169093712985	2.20342645622797e-11	1.0150691145902e-10
317256	Taf1	1.42681786669057	6.22378844728724	162.031066863179	2.22113831042958e-11	1.02260992949947e-10
301015	Fbxw12	-2.44119746388799	3.47444149325187	162.002118803328	2.2248727139072e-11	1.02371031519053e-10
363009	Uhrf1bp1l	0.914598376416919	7.03449468752723	161.872524530668	2.24167530676384e-11	1.03081868725886e-10
25392	Atp5if1	-1.66750111839274	8.46980664537466	164.98623351892	2.273831512833e-11	1.04497447014021e-10
83801	Ptms	-1.2469458082065	7.7746728428397	161.56111021818	2.28262259843658e-11	1.04838185085009e-10
679818	LOC679818	-3.61090146224298	3.27530220701819	161.547696788558	2.29111719660507e-11	1.05164903267918e-10
361824	Chchd10	-3.89528937079224	6.11080474690496	206.126759037901	2.32395342426279e-11	1.066078634082e-10
292172	Eya4	-1.44518074423149	6.214103186374	160.801168855999	2.38602485804935e-11	1.09389399723334e-10
100145871	Adh5	-0.895226527249844	7.83549318704858	160.747048732267	2.39358198255415e-11	1.09669836324608e-10
311257	Nat10	1.04334571858926	6.25932021550771	160.726531933137	2.39645371481328e-11	1.09735388083603e-10
64563	Nphs1	-4.34986334056731	1.44634506403358	160.678376723629	2.40320881584092e-11	1.09939134124942e-10
501070	Dlec1	-3.65840720338289	1.78621094424859	160.668119708449	2.4046503371663e-11	1.09939134124942e-10
290537	Appl1	0.958304518630797	6.41690456876411	160.663965974708	2.40523437231981e-11	1.09939134124942e-10
296197	Dstnl1	1.70568273883934	9.81067046761961	163.441392500161	2.41332804998474e-11	1.10188808984248e-10
54318	Eif2s1	0.857216904955163	7.54816631634819	160.604655164672	2.41359072075804e-11	1.10188808984248e-10
362264	Srsf6	0.950449355690103	8.68261304373687	160.417008609219	2.44023841761106e-11	1.11338619233722e-10
84006	Prkci	2.66620543545907	7.41100588243759	185.120513961508	2.44553424687308e-11	1.1145387524131e-10
100365810	LOC100365810	-2.08450340999647	3.59685756433567	160.378884209777	2.44569173379158e-11	1.1145387524131e-10
298316	Nkrfl	1.82036648425442	3.84916954208569	160.314359721803	2.45495174108684e-11	1.11808956389811e-10
361381	Rad23a	-2.0034163217012	3.82190356620485	160.191720080887	2.47265792167803e-11	1.12548057821746e-10
302890	Cpped1	-1.22194165668681	5.11751378042316	160.144719452447	2.47948068273478e-11	1.12791191153078e-10
681371	Nufip2	1.93146303237644	5.73468840927054	160.122381941281	2.48734482408493e-11	1.13081378121831e-10
65046	Ap2s1	-1.14544138910722	7.83479411672722	160.052912922661	2.49286713007124e-11	1.13264816202222e-10
292041	Wwox	-2.16260557358655	2.97811488956589	159.996260905332	2.50116710595785e-11	1.13574165246685e-10
300035	Pycr3	-1.13442255610251	5.3559674577609	159.738227363203	2.5393556918413e-11	1.15239532737613e-10
498368	LOC498368	-2.60570482597484	5.4590203651806	172.308532441561	2.60714477001418e-11	1.18245428371995e-10
362002	Rnf115	1.2612957806193	7.67797767706756	159.267414835838	2.61069065888631e-11	1.18335770044162e-10
29713	Kcnj5	-4.86335837758342	1.1904977958426	159.170198451776	2.62569193425962e-11	1.18944938009441e-10
294809	Adamts12	3.44240241401532	4.89342848363676	169.448775680594	2.63320376512572e-11	1.19214308391393e-10
293184	Ctr9	0.779710739455737	7.91644205038848	158.973681748705	2.65630503776116e-11	1.20188727644392e-10
29739	Gclm	-1.42039766151452	7.1040691941478	158.944943530567	2.66081449163904e-11	1.20321272884984e-10
311800	Tmem203	-1.40314902195984	4.28916502264118	158.818445847927	2.68076373150182e-11	1.21151429171432e-10
316201	Daam2	-1.6419794733104	4.40383566096938	158.603046621734	2.71511095186054e-11	1.22630900939609e-10
100360406	Tsr1	0.799126812709914	7.56659226929848	158.509570695028	2.73016611771814e-11	1.23237788894035e-10
362294	Ube3c	1.04010674068104	7.32460865387293	158.314344742586	2.76190466162606e-11	1.2459658766755e-10
679934	Brk1	-1.15979509872495	6.50263451113466	158.171050181815	2.78545753857637e-11	1.25584719693659e-10
29603	Bckdk	-1.08201489266798	7.53013961814876	158.14227441276	2.79021378114942e-11	1.25724721558893e-10
26202	ND5	-1.38580055969493	12.9198384153586	158.081439563421	2.80029824438939e-11	1.26104501070522e-10
170501	Galnt10	1.40558951400074	7.35902276910216	157.981537344897	2.81694548968016e-11	1.26779195649613e-10
304429	Psph	-1.55036388750893	6.22638315376033	157.811180465078	2.8455834073644e-11	1.27969777262711e-10
297893	Hdac1	0.87060944881521	6.76009545933698	157.804219290436	2.84676037666489e-11	1.27969777262711e-10
290556	Gnl3	1.27836276165989	7.54421428631815	157.680837522003	2.86770997717709e-11	1.28835465936304e-10
300838	Tmod3	0.781533188606807	7.29269483754747	157.41650227611	2.91316315686465e-11	1.3080033867644e-10
29530	Amhr2	-3.22761844501525	1.68682886777902	157.38457157498	2.91870690231325e-11	1.30933778942202e-10
287925	Pkp2	1.06545586758008	7.08704439702815	157.379583557052	2.91957395461404e-11	1.30933778942202e-10
100188936	Ormdl1	1.36422216345221	4.60453959290513	157.277600129381	2.93736338896844e-11	1.31654044773365e-10
363326	Dennd1c	-1.33860021695625	4.38211846754902	157.139080429888	2.96171632040333e-11	1.32631957807547e-10
100362040	LOC100362040	0.974942672443136	8.39701004992863	157.13370806623	2.96266526895125e-11	1.32631957807547e-10
287456	Med11	-1.46629310638364	4.36297017434409	157.056208589411	2.97639150066873e-11	1.33168162618051e-10
100912399	LOC100912399	1.99944002503018	5.28494035671074	156.784956489206	3.02498500930757e-11	1.35262835266454e-10
304498	Wdr66	-2.61053677352974	2.43250525590138	156.66738097258	3.04631733292063e-11	1.36132347367674e-10
100910848	LOC100910848	3.41560621879713	3.5022723812487	156.658112549846	3.04800593909237e-11	1.36132347367674e-10
361313	Rell2	1.49167788924816	4.2015908198286	156.568820512004	3.06432656871375e-11	1.36781048187311e-10
360868	Sft2d2	1.90376782121708	5.43747430181853	156.529937859475	3.07146334391295e-11	1.37019293285865e-10
103690048	LOC103690048	-8.88167582262988	3.33591875772665	274.181110733098	3.07489650901501e-11	1.37092136511413e-10
690288	Dnah14	-1.53948407048558	3.11826711694774	156.410238626593	3.093548189005e-11	1.37843004442792e-10
366894	Trhde	-1.39282819707353	5.51288844642972	156.372831711611	3.10048547461874e-11	1.38071326837554e-10
100912012	Clec3b	-6.08791438317557	1.82503728738659	156.168675146395	3.13864861308083e-11	1.39689124422037e-10
360739	Ranbp1	1.1250112566529	7.57253734146576	156.118707830263	3.14806717239711e-11	1.40026469146051e-10
103689934	LOC103689934	-2.07807347597604	5.03163899239512	156.78902466757	3.15359225801544e-11	1.40190338848731e-10
85270	Tekt1	2.1328232247153	4.90411463208658	155.789681116819	3.21086487743666e-11	1.42653069087982e-10
367196	Acad8	-1.34864676850094	5.63948921308989	155.728273934629	3.22273615165929e-11	1.43097001719449e-10
102550903	Ufsp1	-2.27326773376948	3.36175900024832	155.647582982405	3.23840848236465e-11	1.43709094366007e-10
690212	Slc16a5	-4.56977513201644	2.18897049485995	155.637398456661	3.24039251083921e-11	1.43713389458594e-10
686323	Trip6	1.12727410484877	7.20709324626965	155.531791312307	3.26104425979869e-11	1.44496166383837e-10
84471	Snx1	-1.91996360666255	3.50773852834981	155.527750564886	3.2618372949943e-11	1.44496166383837e-10
498757	Aoah	-1.87290810891244	3.15984392384538	155.26915672907	3.31303055602576e-11	1.46674230860322e-10
301068	Eif1b	-1.21386635190435	5.62913989124652	155.26001234417	3.31485687866861e-11	1.46674230860322e-10
298377	Coa7	-1.40098105609989	4.42225599462865	155.092219374761	3.34856500162458e-11	1.48079689241412e-10
688018	Zfp106	1.50789957980014	7.99162761176524	154.933657637127	3.3869230595033e-11	1.4968902552593e-10
291437	Lipg	-3.00439368752367	1.86281705106911	154.759709190388	3.4164773593905e-11	1.50907628142452e-10
64462	Csnk1d	1.56414500550568	4.41301519143424	154.551099593031	3.45985294585163e-11	1.52734957580639e-10
641519	Defb29	-6.40792454971302	0.945527289971138	154.528373213341	3.46461467129252e-11	1.52856551111776e-10
290370	Dnajc15	-1.29468558345434	6.76719712330041	154.463298221973	3.47828918011864e-11	1.53371002354392e-10
366618	Ap4s1	-1.32989232677732	4.26976025555325	154.450636101873	3.48095679030424e-11	1.5339980299865e-10
58819	Txnrd1	1.09024477713671	7.94094162582663	154.136936489607	3.54776620113028e-11	1.56253554780839e-10
301434	Clk1	1.04933875952348	6.84280258388839	154.059870707748	3.56439303651961e-11	1.56895103890733e-10
688459	LOC688459	5.83751165640006	3.81875794821413	160.622715586708	3.5699236847301e-11	1.57047769261812e-10
103693936	LOC103693936	1.07428958383914	6.68334946090596	153.92969413272	3.59267252088767e-11	1.57957282024016e-10
685940	Samd3	-1.36661522586543	9.4577966422144	153.914117246275	3.59607285472605e-11	1.58015549848464e-10
314612	Shc2	3.7387849850006	3.29121050722613	153.866356755444	3.60652064163428e-11	1.58383245017561e-10
298836	Snx17	-0.959683140306182	6.76327818008825	153.781277071744	3.62521455677111e-11	1.59112442938398e-10
252963	Il13ra1	1.3457491524508	5.73059348179236	153.650757322338	3.65409917811956e-11	1.60287818210717e-10
116667	Map3k1	1.93801054831128	6.02102680173279	156.614968627488	3.68649061624045e-11	1.61615578829424e-10
366532	Dhx57	1.13915253061484	6.21805875685597	153.476794627941	3.69299030142566e-11	1.61807371377195e-10
64531	Synj2bp	-1.04352377241156	5.63947425637222	153.412016244971	3.70758775298577e-11	1.6235354076473e-10
170551	Slc5a6	-1.28506094491954	5.36867937451648	153.234093265484	3.74800772296473e-11	1.64029188565382e-10
290648	Pgpep1	-1.16112732129943	6.48411766144939	152.741382746691	3.86247957349484e-11	1.68941883699961e-10
100362202	Znf408	-1.4770595152791	4.17341697001884	152.685614463945	3.87567550979604e-11	1.69421750901819e-10
364069	Hlx	-2.7094676189926	2.56283402454965	152.376558659803	3.94970493756758e-11	1.72558824438193e-10
54238	Cdkn2c	-2.10066181439721	2.91635216101318	152.357418910232	3.95434019392935e-11	1.72662273949381e-10
288498	Wipi2	0.934064412615822	6.56086052205135	152.002573778969	4.04136401309567e-11	1.76360956789247e-10
503257	Nemp2	2.17220891674054	3.30943326860819	151.975004209917	4.04821255005982e-11	1.76558640141498e-10
114492	Ccl28	-4.66584477506712	1.63918772182728	151.886398273437	4.07030925765522e-11	1.7742074983998e-10
282584	Mtmr9	1.88182572161459	4.94937986450909	151.726349818272	4.11055782034539e-11	1.79072641887472e-10
360831	Abhd11	-1.24950364288011	5.33776486728113	151.63364057611	4.13407122964939e-11	1.79994010370384e-10
305581	Pex13	-0.81648848616995	6.27046831961352	151.605964405505	4.1411191146329e-11	1.80197840331026e-10
310791	Slc25a24	5.26591270109254	4.45905776000945	168.26027805321	4.14618919530436e-11	1.80315423884881e-10
317599	Atp11c	-3.81297886801835	1.72293061089169	151.547773490483	4.15598068236898e-11	1.80638087307305e-10
301117	Clpp	-1.09780983193388	6.19581737497455	151.520748409847	4.16290255144443e-11	1.80821172172552e-10
305055	Kctd3	0.756102797975912	6.86643285575015	151.512795026074	4.16494203533364e-11	1.80821172172552e-10
288704	RGD1311899	-1.4078126012687	4.6757084088625	151.342545544786	4.20886241478252e-11	1.82554049188481e-10
360711	Cip2a	1.64019692717515	4.08971683056583	151.339507205782	4.20965082567265e-11	1.82554049188481e-10
307950	Map3k21	1.7465375474109	6.33872021961375	152.94210461944	4.26056623190341e-11	1.84656868844305e-10
114111	Vegfc	-2.44225384476022	2.94562634022679	151.093314763128	4.27407517713694e-11	1.85136987906131e-10
298410	Cmpk1	-1.06403289970373	6.9881696119678	151.034734699923	4.28956303586499e-11	1.85702231484434e-10
290673	Atp13a1	1.01754292702702	7.47573259185417	150.952987064032	4.31127890074035e-11	1.86536300165556e-10
307861	Terf2ip	-1.07113477240239	5.52641641797406	150.746505791472	4.36666743329343e-11	1.88809786474809e-10
360481	Dnaja3	-1.98409521832921	2.86208102920322	150.738675278119	4.36878324055959e-11	1.88809786474809e-10
303735	Rnf213	1.40910766793382	5.89267759558116	150.683387591318	4.3837539648543e-11	1.89349327523344e-10
310467	Tiparp	1.1648972415103	5.84747068458373	150.437558467923	4.45100263043339e-11	1.92145039856861e-10
300968	Uba5	2.54455575592905	4.6688453904614	150.313979011893	4.49784911488254e-11	1.94057342831901e-10
308508	Uba2	1.13099359535985	5.54447856918217	150.235631167983	4.50708667526259e-11	1.9434578160886e-10
25017	Myo5a	1.69745153254059	5.7669606493061	150.199237260536	4.51727689505333e-11	1.9467494938218e-10
500694	Isca2	-1.19766081523024	5.13396894426783	150.084541650273	4.54955677351125e-11	1.95955174379458e-10
246298	Retsat	-1.46128641084218	8.28179323169984	150.089357703507	4.5563227808554e-11	1.96135658429699e-10
361959	Kpna4	0.988254361346759	6.67063246832763	149.955097356113	4.58629113001005e-11	1.9731416358772e-10
681429	Rps27l	1.13830928495479	7.72163040694067	149.724932260643	4.65241309046209e-11	2.00045881896492e-10
29565	Eef2	1.13771910341129	11.861358896314	149.665836630162	4.66955799980124e-11	2.00669775217192e-10
81520	Marcksl1	3.68669366634263	7.25555479747602	190.686502276741	4.67677431831323e-11	2.00866533750452e-10
309097	Adgra1	6.27482559308449	2.79405487097994	149.404393389504	4.7462425901288e-11	2.03735272400399e-10
301255	Spats1	0.75558234540291	6.48198158787926	149.328615860803	4.76872599661683e-11	2.0458506177035e-10
295631	Pla2r1	2.19726773497398	2.92254935903522	149.147304189645	4.82299634991609e-11	2.06796831107044e-10
113970	Magi2	1.69539969730323	7.46665121910465	152.74769330844	4.86263900182678e-11	2.0837926842381e-10
100910177	LOC100910177	-2.22791867771033	4.85639601917087	151.870383192013	4.87517509083886e-11	2.08798978159381e-10
25697	Ctsl	-1.42915536027713	11.1561156394457	148.723803567724	4.95241159963527e-11	2.11872402371717e-10
308789	Efl1	0.81480428511295	6.85657225587436	148.72351839007	4.95250001604275e-11	2.11872402371717e-10
364634	Csmd1	-1.54589346807484	7.07434813621564	149.90117713549	4.96836223760914e-11	2.12431658839942e-10
140433	Lama5	1.47315644373926	8.79999498009814	148.58495349872	5.00453639736679e-11	2.13858275342021e-10
84355	Atox1	-1.42408929395118	6.71537141780835	148.43426628368	5.04307581172382e-11	2.15384309064929e-10
312054	Gtpbp10	-1.21032900815699	4.81984174712125	148.231626076712	5.10760986025228e-11	2.17904261424767e-10
363328	Ticam1	-1.08692664528091	5.22857295352631	148.231027581913	5.1078017943954e-11	2.17904261424767e-10
102553670	LOC102553670	0.830071073114254	7.31168448873946	148.215646857497	5.11273702172376e-11	2.17992678725792e-10
500989	Zpr1	0.956719673687422	7.19582134224058	148.119102415236	5.143834796138e-11	2.19195870020094e-10
362539	Adamtsl1	-2.41987449122055	2.38190793878775	148.078838902856	5.1568651434983e-11	2.19628233041049e-10
303517	Tns4	-3.8602336611397	2.07001630824807	148.023492493681	5.17483572798549e-11	2.20270397253267e-10
368002	Baz1b	0.947467952906376	7.35717662195427	147.935529217355	5.20353799502064e-11	2.21286160753845e-10
685814	Cnpy2	-1.22525862931863	4.84366509190673	147.932556531974	5.20451101654809e-11	2.21286160753845e-10
292160	Znhit6	0.991790268427866	6.04972572923378	147.784230069294	5.2533151725234e-11	2.23236579457398e-10
303617	Bptf	1.30393703017074	7.18485562536234	147.582931059332	5.32035207575955e-11	2.25959180462404e-10
288042	Fbxo45	2.39176182079591	3.67615953948885	147.138205140002	5.47179958286111e-11	2.3221532302848e-10
24307	Cyp4b1	-4.82216864457413	2.83830348160693	151.339346815055	5.47375580874749e-11	2.3221532302848e-10
100366030	LOC100366030	-1.68365638028769	4.6677650260189	146.994466931517	5.52175257086194e-11	2.34121079215555e-10
310720	Wdr3	0.870470953403385	6.50610651735275	146.918683534246	5.54829020217836e-11	2.3511535831713e-10
292624	Nop53	-0.84366250969125	7.87966369542727	146.857522619558	5.56980918623098e-11	2.35895978604833e-10
100363289	LOC100363289	-2.51802412530851	3.2466836608192	146.732947130009	5.61392321033002e-11	2.37632158124864e-10
306809	Bicd2	2.11402223018017	3.26703859237945	146.520366731747	5.69008690083908e-11	2.40722287499387e-10
313155	RGD1359108	1.16966691376547	5.0592337831325	146.479993065182	5.70467947560286e-11	2.41205631353225e-10
100361126	RGD2320734	-2.35886958687339	4.93653781161847	150.617441269657	5.71900745189185e-11	2.41677257192877e-10
252915	Mxd3	-3.03950857696	2.48195842080648	146.288676668944	5.7743877524176e-11	2.43882211506711e-10
682408	Cdsn	2.95648440562808	3.38576897101059	146.21533130514	5.80135876947917e-11	2.44885515685055e-10
691105	Fancg	1.89119474921286	3.98972327527658	146.069593895708	5.85536041607103e-11	2.47028086251417e-10
83526	Atrn	-0.723623247946471	7.07118542430789	145.896197725674	5.92032871807778e-11	2.49630693179193e-10
83504	Kl	-1.00140305939699	7.48506874707907	145.852896740996	5.93667564594447e-11	2.50181433557649e-10
362204	Casc4	1.25078053417203	4.85724742441102	145.779111145729	5.96464503234398e-11	2.51221083635506e-10
300665	Hinfp	1.30506181938222	5.06029900908846	145.741043108479	5.97913159855966e-11	2.51692023897357e-10
24443	Hdc	-4.097678152733	0.870220386789418	145.624860999728	6.02358268718842e-11	2.53368609127913e-10
362388	Mrpl53	-1.84902128093025	5.20683940990562	145.64704964115	6.02561459134144e-11	2.53368609127913e-10
300756	Arih1	1.50872394046386	6.85486790682286	145.546143819344	6.06451792767593e-11	2.5486370871552e-10
100910623	LOC100910623	-4.00154715746648	1.39849370562121	145.441617348094	6.09442841708686e-11	2.55947371666359e-10
361832	Bicc1	2.21114054196895	4.08212273808229	145.434942960426	6.09702603023999e-11	2.55947371666359e-10
292747	Fbl	0.986150461209567	7.60967327509965	145.413917405328	6.10521691789955e-11	2.56024960624783e-10
80899	Slc21a4	-7.70419969020568	2.54090734020235	155.132309971318	6.10644616176936e-11	2.56024960624783e-10
303140	LOC303140	-1.30640747355219	4.52259081726149	145.404317733647	6.10896064944491e-11	2.56024960624783e-10
299488	Esyt2	0.871630602232714	6.60914412076108	145.331974495359	6.13725441583201e-11	2.57069264997584e-10
501282	Mydgf	-0.749261733564971	6.82441649318721	145.010681731522	6.26465852572192e-11	2.62261543009194e-10
690911	Spen	1.24017468698988	6.35259365605988	144.998711535049	6.26946075002956e-11	2.62318371491622e-10
102552895	LOC102552895	-2.08541064389315	2.22970023595586	144.965438687094	6.28283039049166e-11	2.62733407048841e-10
360629	Nt5c3b	-1.72049426644922	4.82655120427662	144.939212941655	6.29339037136828e-11	2.63030558056913e-10
360894	RGD1310587	-4.75955502487235	2.17747413473019	144.866138940747	6.33396863539033e-11	2.64581300924286e-10
360953	Stx18	-1.03529472643972	6.38186861405688	144.765936446765	6.36365154991249e-11	2.65675474520743e-10
191572	Ahnak	-3.87322681048175	5.41699344027605	178.932172602612	6.38160156728619e-11	2.66278881834983e-10
363866	Rxfp2	-3.85569673681196	2.07542283892439	144.710373699842	6.38636292767878e-11	2.66331619355279e-10
293864	Ubl4a	-1.21954790405086	5.39628401414884	144.576592827828	6.4414109738167e-11	2.68480265821643e-10
25526	Ptgds	-3.61773166159354	3.53694928936235	148.072620730679	6.515148621223e-11	2.71405124456308e-10
360829	Ankle2	-0.840382236208358	5.90910945044582	144.333302389404	6.5428559657528e-11	2.72410323560457e-10
299016	Npas3	-2.7837907945517	1.92883576390369	144.293166604618	6.55975885056993e-11	2.72964828672623e-10
683402	Ap3s2	-1.15462629487988	6.4894035872117	144.084801774814	6.64828188191217e-11	2.76497359534468e-10
360949	Cpeb2	2.72005865225271	5.86212715691945	159.461991904635	6.66781076446748e-11	2.77158182158405e-10
499157	Svip	-2.06607401261054	3.69032024107969	143.951846559361	6.70545041160812e-11	2.78570675855951e-10
691853	Cox10	-1.16433849521401	4.55028971543108	143.926144771745	6.71656370189227e-11	2.78880221319027e-10
103689962	LOC103689962	3.02103887243459	4.05628726050708	143.702990862062	6.81390597276226e-11	2.8276781461899e-10
60581	Acaca	1.71865015377738	6.261396498021	145.049610891393	6.82986656207526e-11	2.83275783606771e-10
498559	Commd6	2.43351987545948	3.53450230004136	143.576816399605	6.86962739999113e-11	2.84769802128103e-10
288444	Hsph1	1.01229598238593	7.96586523362093	143.44154222201	6.92992209259734e-11	2.8711293109428e-10
78963	Apaf1	2.52011960845885	3.41176649420437	143.229197422969	7.02574057800011e-11	2.90924494298373e-10
192348	Fnbp1	-1.18072471478842	4.31638799636336	143.18138093883	7.0475167709818e-11	2.91667609842535e-10
683687	Snx9	-0.947884999231738	6.81305136300471	143.135782252108	7.06835179396287e-11	2.92370988109871e-10
29666	Psmb6	-1.7033576863896	5.41067302279641	143.083844983504	7.09216522723763e-11	2.93196732928418e-10
362783	Eml1	-1.27457993067219	4.75396558698136	142.961428154906	7.14864200220172e-11	2.95261891897147e-10
252857	Rapgef4	-2.16805905011787	3.49365120949389	142.958768869628	7.14987430936756e-11	2.95261891897147e-10
310137	Cplane1	1.95446726256169	4.98599260726317	142.697625844543	7.27202768160212e-11	3.00143581546884e-10
103691034	Peg3	6.8899104620601	5.60670008107405	183.028556370322	7.31759139385135e-11	3.01660634409543e-10
24153	A2m	4.792731990126	4.21765203128446	150.760460552417	7.32039875276183e-11	3.01660634409543e-10
685849	LOC685849	-2.86897538608521	2.29646312240706	142.591015774188	7.32255120651413e-11	3.01660634409543e-10
100360623	Iqgap2	-3.16900724205775	1.3110741344224	142.586648254721	7.32462919268872e-11	3.01660634409543e-10
100910501	LOC100910501	-2.54536417633088	3.46244215089666	142.517320322682	7.357700755964e-11	3.02858871657653e-10
363687	Mettl2b	1.0220965151843	5.18997458742068	142.267144405464	7.47840855735745e-11	3.0766116242181e-10
679383	Sepsecs	-1.11207007441313	4.34103782175796	142.083871467277	7.56821170807722e-11	3.11187538644752e-10
303792	Klhl22	-1.38986200420753	3.99562191572678	141.997292093154	7.61104532245915e-11	3.12779871184708e-10
294011	Sfxn2	-2.73839879712237	2.4036999361527	141.741224950401	7.73929081947968e-11	3.17878638567086e-10
245975	Setd4	2.52811731029032	2.88302016119298	141.646651542748	7.78725240691952e-11	3.19676156758448e-10
26201	ND4	-1.82825611833675	14.3015545824929	141.501723590761	7.86138314477442e-11	3.22545434522938e-10
287437	Tnfsf13	-3.00508368414738	2.51723233792022	141.38090940057	7.92377024065258e-11	3.24834991270587e-10
287150	Fam173a	-1.70743116091262	5.19964085104232	141.376389670492	7.92611467192772e-11	3.24834991270587e-10
363221	Cnot11	0.88320791440991	6.06212181589451	141.359049775667	7.93511610410056e-11	3.24834991270587e-10
103693239	Arl4c	3.26693659926424	4.04666809135435	142.508046222001	7.93763097498638e-11	3.24834991270587e-10
24627	Pde4d	-1.04153668156791	6.82451873403604	141.352507879438	7.93851501975788e-11	3.24834991270587e-10
64670	Gabarapl2	-1.34605889151915	5.33256418415196	141.33308971133	7.94861333690113e-11	3.25073526103663e-10
679140	Exosc1	1.21938888295174	5.46117135618034	141.301589674272	7.96502468797526e-11	3.25569849699043e-10
29721	Hivep2	1.34396158970749	5.51676781151958	141.24554304827	7.99431646889693e-11	3.26591845014217e-10
100360316	LOC100360316	-1.26031043626797	6.67521664415809	141.167823595763	8.03513048632581e-11	3.28083209937646e-10
81718	Cdo1	-6.09028057403068	0.747731470131105	140.718426593254	8.27564782504596e-11	3.37722712688773e-10
29187	Cd69	5.92639911401179	4.04883112344464	149.715757985808	8.38471889764753e-11	3.4199054314722e-10
25344	Phb	-1.14793404973445	6.66729564487371	140.400177361203	8.45073874893444e-11	3.44498798571391e-10
100362197	LOC100362197	-1.15938388860015	5.43010516015814	139.995659733875	8.67917005246143e-11	3.53621615567115e-10
54395	Crlf3	1.07276639862395	4.99703459969605	139.822309591614	8.77912263964535e-11	3.57502774871119e-10
50678	Pde3a	-5.49452116375915	0.862875599497163	139.74114074855	8.82635664413248e-11	3.59234130652426e-10
494343	Tacstd2	3.42836053977174	2.87039966466747	139.536468336492	8.94670001010604e-11	3.63937609919645e-10
291990	Cog8	-0.844256203940023	6.21245382700135	139.351097764569	9.05724558044319e-11	3.68237720742525e-10
301221	Mocs1	-1.5603666271083	4.51485448059275	139.220805522734	9.1358398176878e-11	3.71234899742223e-10
363135	Rad54l2	2.35059743442994	5.04140696671205	141.661572879162	9.23862561327132e-11	3.75211381573659e-10
688553	LOC688553	-3.03297456574868	4.83985446482262	153.509663550309	9.3205365967485e-11	3.78336280299786e-10
293738	Ccdc86	0.807791785726378	6.10551908784148	138.868250004318	9.35227497853836e-11	3.79422343961479e-10
294972	Mccc1	-2.99629892308938	1.79708731463427	138.788204090263	9.4021934636993e-11	3.81244426123909e-10
364629	Tpte2	-1.79237308594115	5.30895763348265	138.642149810718	9.51017157816960e-11	3.85417544266959e-10
690965	Ccdc85c	-1.32080386942149	4.18144448929939	138.585537027502	9.52989035283949e-11	3.86011250196131e-10
246258	Slc45a1	8.49843519798496	3.94690963529478	153.099016785214	9.54246722771386e-11	3.86315193721643e-10
362728	Twistnb	1.23393943133532	4.74068181399925	138.489154447215	9.59128441719091e-11	3.88085179792289e-10
246215	Tpcn1	-0.990219403549458	6.73603484219004	138.451214437312	9.61557020853582e-11	3.88861216877325e-10
307237	Pard6g	1.4427671480442	4.24311720717951	138.287915941593	9.72087039871661e-11	3.92910977103116e-10
58845	Igbp1	-0.910065550835924	6.8790447796847	137.97486045465	9.92628618004897e-11	4.01000897936726e-10
24584	Mylpf	-2.96200397834675	2.41095704738474	137.869302627278	9.99661690260206e-11	4.03627983633694e-10
29302	Itgb3	3.3038104946245	6.68278298396102	169.384848483292	1.00934626696256e-10	4.07322301161626e-10
296129	Astl	3.27340495280159	4.18421526809254	140.158384199833	1.01850305463285e-10	4.1079982844434e-10
316273	Mcm3	1.23902278528261	6.10278162605363	137.580446513724	1.01918793350129e-10	4.1085844963538e-10
306347	Ell	2.04216974350544	3.02839123232607	137.427050093848	1.02972673693735e-10	4.14887254062325e-10
24215	Atp2b2	-4.05254615421851	1.45131148279212	137.376349769549	1.03323618874904e-10	4.1608109874796e-10
315447	Chordc1	1.24342727764343	6.58584469455968	137.324036361649	1.03687102721902e-10	4.17324147583131e-10
364081	Irf6	1.39299278947216	6.14565228338425	137.264779193948	1.04100524873323e-10	4.18667253360472e-10
679629	Smtnl2	-1.44407640542903	5.68325088798274	137.260454846438	1.04130765313819e-10	4.18667253360472e-10
312678	Kdm5a	1.89812289515065	6.7953442252823	144.199914883788	1.04797711033395e-10	4.21126421909921e-10
299618	Mknk2	1.18488296101465	6.69269412695394	137.115393313781	1.05150782985622e-10	4.22322369428011e-10
359727	Bysl	1.24627755520902	6.15082784997924	137.012478020673	1.05881075584728e-10	4.25031307631895e-10
290794	Tnks	1.28967251873456	5.75172548928	136.948183884472	1.06340127104448e-10	4.26649140095032e-10
117274	Nr0b2	-5.76437851387484	0.830918089151392	136.923754108887	1.06515123250614e-10	4.27126205136085e-10
287719	Ifi35	-1.275706590068	5.923492007903	136.888817136969	1.0676593290597e-10	4.27906620567876e-10
362229	Xrn2	0.885288845871838	8.15363146230189	136.662661885672	1.08405204196176e-10	4.34248095714823e-10
100360679	Rps18l1	-1.06433606729429	8.59823766930389	136.462685329761	1.09877691262651e-10	4.39915151926967e-10
289400	Camsap2	1.60567759608139	6.5546487982508	137.543068713208	1.09977960055242e-10	4.40085215880538e-10
498034	Fn3k	-7.19810360620802	1.08789224570788	210.599967585198	1.10752095852153e-10	4.42950215291044e-10
363616	Grap	-3.44298933702855	2.74374967250617	136.316364881404	1.10968961330901e-10	4.43584588207249e-10
24539	Lpl	-2.40143276148073	5.05330949117406	143.923309564664	1.11085380094844e-10	4.43816982907785e-10
301287	Pkhd1	1.74199527769818	7.99913028409873	141.977524302406	1.11376348602703e-10	4.44746142952063e-10
311547	Foxs1	-2.49325623366477	2.60289867053013	136.052650086866	1.12965852706594e-10	4.50764420098013e-10
266715	Fzd3	1.56961173705104	4.82423527889451	136.047939863392	1.13001874979265e-10	4.50764420098013e-10
291844	Setd6	-1.19222397744294	5.65230085507878	135.866517735056	1.14398948305231e-10	4.56098424787608e-10
494346	Prelid3b	-0.785616752650728	6.32493013864268	135.818677600015	1.14770492478699e-10	4.57340293158186e-10
313566	Rlf	1.07588522464148	6.65798611474656	135.728974564559	1.15470725120809e-10	4.59889943407405e-10
316241	Nfkbie	2.35246592601985	5.313425163521	140.764969156393	1.15848163572714e-10	4.61151994566762e-10
306330	Klf2	-3.44277078743411	2.82559819961303	135.421932923911	1.1810063727498e-10	4.69872702637916e-10
29421	Urod	-0.909219117428119	7.54621281758991	135.213426954488	1.19586933792375e-10	4.75537598344093e-10
501194	Ppip5k2	1.42692342153613	4.42436051249465	135.073978313593	1.2072772333412e-10	4.79823388929708e-10
691221	Faxdc2	-2.01566413918019	3.86532005285545	135.059744893703	1.20844831248012e-10	4.80038283752538e-10
100364165	Nktr	1.54808194365852	7.01658494662918	136.460749083696	1.21787830148317e-10	4.83531974233281e-10
362201	Ccndbp1	-1.099936134584	6.31150712033861	134.823097390773	1.22810222360487e-10	4.87337073098023e-10
685216	Wfdc10	-5.45003238975027	1.41055018545851	134.753911823703	1.23391408890641e-10	4.89388322240747e-10
114300	Gtpbp4	1.78370897094151	4.99663117350554	134.724114164327	1.23642648239547e-10	4.90129498357182e-10
309475	Tm9sf3	1.18927180634365	8.47327791780834	134.570563676749	1.24946220749406e-10	4.9503926691297e-10
364705	Serpinb6b	-2.4401223137548	2.79479961297353	134.489567698349	1.2563989434615e-10	4.97528754782075e-10
297518	Arpc4	0.842369405787977	7.49175361649774	134.344604038916	1.26891954795842e-10	5.02225694267328e-10
29411	Ppt1	-0.839834542561544	5.73809520407454	134.288162532964	1.27383132651816e-10	5.03907820853806e-10
100910069	LOC100910069	1.06267596971676	6.33862253103659	134.223342738593	1.27949791116053e-10	5.0588663517588e-10
361948	Nbea	1.32512952420884	5.43623080763567	134.2120874172	1.28048466685389e-10	5.06014049719375e-10
499652	Rit1	0.900878436765617	5.59092654893432	133.971876727878	1.30174383864334e-10	5.14148305563747e-10
312113	Stard8	-2.77613734711325	1.7311791033408	133.73151215195	1.32340398859403e-10	5.22259937278963e-10
296959	Cpa2	-4.73759159605914	1.59355195520971	133.728775112224	1.32365289421983e-10	5.22259937278963e-10
363972	Dpp10	-0.988106461266636	6.72472019809555	133.597953824513	1.33560971805771e-10	5.26704712740003e-10
304883	Abl2	0.753010002565085	7.96467858335734	133.529569748285	1.34190691276637e-10	5.28914137718215e-10
313610	Extl1	-3.34614106700519	2.30584550316103	133.468733524015	1.3475363836973e-10	5.30858228756074e-10
116679	Cgrrf1	-1.08994418240584	5.80453974041599	133.408597260269	1.3531265017732e-10	5.32591489066497e-10
366205	Flrt3	2.15809852859108	3.8398887276517	133.406360585874	1.35333490655768e-10	5.32591489066497e-10
314323	Flvcr2	-2.89494901289834	2.19260547164543	133.390341204825	1.35482855879324e-10	5.3290389851294e-10
287761	Prr29	-4.71536609583129	0.961117329930659	133.331318520502	1.36034744641318e-10	5.34798441117005e-10
307947	Set	0.874522481990383	7.8865765857111	133.296374896786	1.36362642797595e-10	5.35810900363098e-10
304290	Kdelr2	0.81714659664589	6.92430091374346	133.170295788567	1.37552935148738e-10	5.40209180586713e-10
313588	Snip1	1.13112143394729	4.95760334925081	133.153236708551	1.3771485883958e-10	5.4056631446567e-10
29498	Pts	-2.16605735518831	3.94935867678306	133.131346948661	1.37922940768235e-10	5.41104169989753e-10
288271	Mrap	-5.24152267216678	1.41615505634014	133.045226021708	1.38744945044099e-10	5.44048793259944e-10
360552	Pelp1	1.34667815452267	7.12781971969959	132.995492469702	1.39222081972909e-10	5.45638782410554e-10
288092	Tmem39a	0.952899081090008	5.8917650996861	132.822578282611	1.40895028255405e-10	5.51911337533391e-10
497985	Hoxb7	-1.3263049964021	5.28183087612463	132.801850831049	1.41097039121428e-10	5.52389306262418e-10
307492	Hars	0.73279644984094	7.13940252212058	132.795179463254	1.41162126065222e-10	5.52389306262418e-10
29374	Cct4	0.733218220677114	9.70475972099382	132.711040923565	1.41985822590276e-10	5.55327190048768e-10
100363500	LOC100363500	2.10549098680412	3.99530318875116	132.642370744775	1.42661987478114e-10	5.57685336060491e-10
25507	Pcsk6	3.12059816731999	3.69622929781089	132.601749255138	1.43063628119232e-10	5.58968459788583e-10
170897	Sphk1	3.50183465161798	3.44762710384265	132.247888095653	1.46615217966174e-10	5.72551222980727e-10
311847	Dolk	-0.772957679419718	6.19449747018742	132.207262535131	1.47029101259501e-10	5.73873196356279e-10
687105	Arhgef16	-1.79687771280872	3.31234198018861	132.089906255507	1.48231899349507e-10	5.78271472103736e-10
291463	Ppic	1.99896608839674	7.27096834046591	143.144725683507	1.51449629055312e-10	5.90324814062259e-10
499179	LOC499179	1.28272783487188	6.71396447995142	131.778445271995	1.5147664959654e-10	5.90324814062259e-10
29252	Gzmm	-3.67868143366669	1.28111448549341	131.599850092962	1.53372243413887e-10	5.97406462197826e-10
361967	Ppid	1.44580424579788	5.94583996416606	131.562995672313	1.53766636458982e-10	5.98636470672364e-10
293186	Lyve1	-4.34792813049786	1.68718292352586	131.458194037157	1.54894238525695e-10	6.02718255683786e-10
25597	Rasa2	0.862429583527115	6.15417376893687	131.318643695217	1.5640979050838e-10	6.08304675547146e-10
25236	Gpc3	-2.4225114148315	6.03376847052943	148.673607839031	1.56752966244322e-10	6.09328145967592e-10
290224	Emc9	-2.35288265154347	2.50904496529774	131.149799099687	1.58265225494279e-10	6.14892700070885e-10
299730	Nedd1	1.35575370420464	4.55982711340885	131.054655263233	1.59321366385352e-10	6.18680369721803e-10
100912235	Mast4	1.96703479202316	4.30038548457792	131.03573254694	1.59532335805873e-10	6.19183861958064e-10
310097	Snx18	1.78888077516496	5.59494787205778	131.057871691143	1.59696306230801e-10	6.19504519586117e-10
314553	Ptdss1	0.785151367357231	6.62619080369108	130.992267112068	1.60018091005529e-10	6.20310535727723e-10
100360645	LOC100360645	-0.985593695049201	5.87680276455781	130.987898761849	1.60066999698618e-10	6.20310535727723e-10
303292	Ankfy1	1.51599893541806	6.67086253712432	131.069577877869	1.60244950917369e-10	6.20684283436301e-10
361268	Asb13	-1.36686136787048	4.02365286693875	130.870279424838	1.61390054858478e-10	6.2480186464022e-10
289864	Prorsd1	-1.72248680785716	3.4503380388786	130.856737519636	1.6154314948144e-10	6.25076769970103e-10
287534	Rflnb	2.27944305526799	4.23340884352575	130.776403068237	1.62454625839533e-10	6.2828439602237e-10
65157	Amotl2	5.14023452722452	3.00277982066729	130.743383244702	1.63097514815646e-10	6.30450545848295e-10
84599	Tmed10	0.698744110995296	8.07134994115441	130.567489798927	1.6485142609228e-10	6.36906955704066e-10
64304	Acads	-1.45089253055945	7.14373222606382	131.518413948476	1.6567997174163e-10	6.39783460858271e-10
296846	Hepacam2	-8.16018865207034	1.00934360714021	199.584392548926	1.65822481620694e-10	6.40009223285143e-10
499110	Zfp780b	1.30175102772856	5.03589393433651	130.397473458049	1.66830552489514e-10	6.43573787845822e-10
64307	Rpl24	-1.06642912398344	9.86839894051537	130.279338548698	1.68221048388626e-10	6.48609257457918e-10
678880	Rtl8b	-1.65521767566846	3.29044629552966	130.138929629193	1.69890242428975e-10	6.5471366199223e-10
25282	Cox6a1	-1.26738427720429	8.534695586539	130.034191178757	1.71147189083684e-10	6.59223998417931e-10
363633	Polr2a	1.67626853680544	8.74773790286512	135.104165091309	1.7144078336568e-10	6.60021013816811e-10
360574	Utp6	1.00439710428842	6.19450798917606	129.996108294497	1.71606735479879e-10	6.6032606906482e-10
116555	Nup107	0.992288320935084	5.8460948655913	129.889825477207	1.72896411669802e-10	6.64952613568457e-10
81922	Sh3gl1	0.835439579135837	6.61702345739127	129.71688776279	1.75017640294732e-10	6.72748249399422e-10
140937	Higd1a	-0.844265068167905	7.20848197540081	129.710213917518	1.75100069640138e-10	6.72748249399422e-10
304944	Uck2	-1.30773226579915	8.24170614552998	129.56254150909	1.76934904219158e-10	6.79455015445733e-10
292792	Tmem147	-0.738845842492022	7.11452039913798	129.553690436377	1.77045545728348e-10	6.79537213065208e-10
100362321	Smim19	-1.25127110377311	4.60458333993868	129.400837486886	1.78968258092518e-10	6.86570924621925e-10
316527	Wnt10a	6.04264228542293	3.30560539626571	132.625583420857	1.81882192209601e-10	6.97398234479411e-10
89813	Pdk4	-2.80417177476788	2.72756807945361	129.141390775689	1.82284333981045e-10	6.98588426404459e-10
313053	Ythdf2	0.871663101406194	6.77337053241048	129.050458883163	1.83462435785434e-10	7.02749722588572e-10
362626	Rsrp1	1.33912214046994	8.6943363258063	129.005111605111	1.84351810294279e-10	7.05801425535914e-10
100911675	LOC100911675	-2.39696200287575	2.4201868069588	128.870854939966	1.85813927584982e-10	7.11041737969669e-10
100361147	Mkrn2os	-1.72607939943248	3.13290224467766	128.82964639379	1.86358097764759e-10	7.12411219415292e-10
315705	Rpp25	-2.50784663804954	2.41247037528404	128.829584493173	1.86358916490514e-10	7.12411219415292e-10
287120	Tbl3	0.954932585154981	6.55407256004496	128.81718690738	1.86522972002896e-10	7.12680597994007e-10
361385	Ndufb7	-1.3626542307005	7.74012298176974	128.823451830837	1.86915492325231e-10	7.13822203639234e-10
252962	Phtf1	0.788101050679327	6.95980579466218	128.65493415945	1.88684676962464e-10	7.20217451162488e-10
500516	Lexm	2.77821480402841	2.80983233039826	128.640220726606	1.88882057196852e-10	7.20609652081178e-10
361751	Rnls	-2.30210265513279	2.10820885888194	128.614005257643	1.89234297258088e-10	7.21591974772329e-10
100911545	LOC100911545	5.01442845761585	3.36519876985557	128.60242293167	1.89872574739595e-10	7.23553379261584e-10
367902	Armcx3	0.964582240739911	6.23785581691544	128.561739889903	1.89938700609837e-10	7.23553379261584e-10
[truncated: 5,616 more rows]
