# Supplementary material for: RNA-seq reveals altered gene expression levels in proximal tubular cell cultures compared to renal cortex but not during early glucotoxicity
Source: Sci Rep. 2020 Jun 25;10:10390. doi: 10.1038/s41598-020-67361-3 (PMC7316724; doi:10.1038/s41598-020-67361-3)
Supplement: Supplementary file 4 — Supplementary information 4 [file 41598_2020_67361_MOESM4_ESM.xlsx]

## Sheet: Sheet2
GeneID	Symbol	logFC	logCPM	F	PValue	FDR
25548	Slc34a1	-11.0525176792169	11.2100923958623	2840.88139940599	5.10439002088774e-24	2.42937062556626e-21
83500	Slc22a8	-10.8005725889592	6.13156686250348	2485.09864866931	2.06565656097306e-23	5.85415079721859e-21
65192	Slc27a2	-8.64877720298117	8.3090940672681	1828.93660828373	9.9039536469171e-22	1.01604334176622e-19
64846	Slc13a3	-5.97742946396885	8.43899379239145	1622.61411921073	1.79587356656812e-21	1.62804490588289e-19
24904	Slc22a1	-5.90979209215406	7.63343167729284	1523.20408562455	3.4735038741614e-21	2.69905428589174e-19
25176	Slc25a5	-2.36733925130193	9.92540904179258	1252.93571333017	2.64468060657629e-20	1.50097588535015e-18
295417	Slc44a3	-3.33476253152169	5.18799047352688	1198.55259714497	4.19531472824787e-20	2.06071206210582e-18
252919	Slc38a3	-5.6109113427533	4.60557304073645	1177.63708041316	5.03761516240113e-20	2.39758996635529e-18
25552	Slc5a1	-6.77986580773304	4.96634200111016	1068.83006198828	1.37836095593144e-19	5.30112054516057e-18
192273	Slc22a25	-4.79017839966362	6.64311627067695	1030.42818424793	2.0278538939619e-19	7.42409009736533e-18
664630	Slc6a19	-7.7011500843774	5.94678124751315	977.124316973067	8.35851250772972e-19	2.51581315203011e-17
29726	Slc22a5	-2.62905491667481	6.51840544709575	778.033372995185	3.67549306243181e-18	8.91365594599307e-17
687808	Slc16a9	-5.02314464555429	4.76818878105502	773.30613796858	3.91364177253107e-18	9.43927500762457e-17
113918	Slc6a20	-5.49868800928135	4.5376488884076	646.772022632812	2.4546439169133e-17	4.55359298601604e-16
58980	Slc13a1	-4.59136818997338	7.18284318127217	706.121385886996	2.90076529682495e-17	5.24687119603847e-16
171080	Slc17a1	-6.02166901653461	7.04755615557337	696.602723398316	1.21951897343303e-16	1.85602894029843e-15
64201	Slc25a11	-2.35681112309271	7.77486035429934	551.552738932337	1.25054781169418e-16	1.8932249674058e-15
25648	Slc7a1	3.38791105402991	5.37987579584722	532.723434057192	1.78164104151117e-16	2.59907979523133e-15
291733	Slc39a6	2.51139630004629	5.8863700884836	467.522302938361	6.71118919853582e-16	8.51761762447504e-15
298606	Slc25a34	-4.09278050608931	2.6986705769473	465.376173876684	7.0314287040179e-16	8.87965664694798e-15
305540	Slc1a4	5.07971922519445	5.15611792414714	464.769773899059	7.1474652571416e-16	8.99635503026997e-15
310801	Slc30a7	2.26926304328216	5.73040476713706	450.258994419704	9.82264807466722e-16	1.1872930966443e-14
298851	Slc35f6	1.60618067308676	5.65281036621523	449.050407676797	1.00933775622827e-15	1.21808352039275e-14
294255	Slc44a4	-2.18783570092403	6.81680322066277	445.734766691388	1.08789579496136e-15	1.29848377408006e-14
50719	Slc7a5	3.53503772570693	6.02635767794279	444.859857683781	1.2701334082365e-15	1.49030291274591e-14
313089	Slc7a13	-7.72418416046632	3.43593279530453	434.637259170941	1.40360789931087e-15	1.62438816918727e-14
24778	Slc2a1	2.00029832959164	7.5860205140958	408.992911102184	2.59208214583387e-15	2.81981507721785e-14
301113	Slc25a23	-3.54207417807866	6.39278545423634	441.183897782794	2.73464096767368e-15	2.95380013742342e-14
170840	Slc40a1	-1.77446362044607	5.0847136489665	404.41203523399	2.90340820879947e-15	3.10438303805577e-14
266730	Slc17a3	-4.55906896574735	3.70253290942788	398.426648728056	3.37347570139619e-15	3.53843215786942e-14
362883	Slc35e3	1.89112033907121	5.90796322546958	385.114724147623	4.74705993325919e-15	4.73772757428161e-14
25550	Slc1a1	-2.93486876533649	5.37617869862796	370.509541750848	6.99676123893636e-15	6.66837757628291e-14
266687	Slc35e4	2.61963988888366	4.73058338643017	359.070003054333	9.57882660111525e-15	8.87381564081419e-14
362188	Slc5a12	-6.74106957371797	5.42261768941818	431.989180347809	1.29015854850758e-14	1.16266950850713e-13
300790	Slc51b	-7.19878609514955	2.37559611752773	325.383004446415	2.56045176662669e-14	2.13324291059762e-13
259248	Slc16a2	-2.58604909594559	4.82460362400082	306.477025021792	4.64083948874553e-14	3.62090089208988e-13
117035	Slc25a20	-1.11546330088194	6.94894488930108	288.670588581382	8.3928708127755e-14	6.21709253300442e-13
292657	Slc1a5	2.10743801933052	6.94405619134205	281.580529991571	1.07280691630764e-13	7.78782141819133e-13
353307	Slc29a3	-2.01636423987954	5.81109911762903	263.025585422627	2.09819663143287e-13	1.44203676429254e-12
311423	Slc4a11	3.31668859498888	4.83666609443854	258.969927305065	2.44970320143421e-13	1.65817687812635e-12
689414	Slc25a42	-1.81032000894777	5.56546993526775	253.484306948554	3.01421010312107e-13	2.00464715591851e-12
29484	Slc3a1	-4.75727772219281	9.88948245043787	333.205558185705	3.59873750525108e-13	2.34827644408629e-12
60577	Slc15a2	-4.495362304434	4.91456613003714	275.918100275586	5.42508650256463e-13	3.40296818097443e-12
362145	Slc25a12	-1.54032661513482	5.70677870885461	219.888051490155	1.2035952510411e-12	7.07205079990582e-12
288499	Slc29a4	6.97713361067627	3.21509806389343	219.462644394625	1.22637418702647e-12	7.18925283618675e-12
500820	Slc5a8	-7.1567039634525	1.59522869086667	217.94535968433	1.31154420945968e-12	7.63295562507977e-12
298091	Slc31a2	1.1678949254804	5.53692475855459	213.430682311721	1.60568604097863e-12	9.2003756223117e-12
298318	Slc25a43	-1.89625682194463	3.45991396562417	201.300553117091	2.82138985389534e-12	1.55581956825689e-11
361206	Slc25a48	-4.60869374336173	1.85745956428001	188.106701116911	5.40075088707277e-12	2.82657855704874e-11
498599	Slc35e1	1.79758156965991	4.99688105591178	185.613972359727	6.1338607858211e-12	3.17750679483181e-11
294881	Slc7a12	-5.39669251757934	1.51609441630437	175.877082745629	1.0239536301999e-11	5.07313395834239e-11
84551	Slc7a8	-2.447578433878	5.84883471552336	187.702418802451	1.08164912952581e-11	5.32778662441076e-11
29503	Slc22a2	-3.97422105184549	6.39533195643224	212.857973948399	1.93343863876476e-11	9.03814317630059e-11
690212	Slc16a5	-4.56977513201644	2.18897049485995	155.637398456661	3.24039251083921e-11	1.43713389458594e-10
170551	Slc5a6	-1.28506094491954	5.36867937451648	153.234093265484	3.74800772296473e-11	1.64029188565382e-10
310791	Slc25a24	5.26591270109254	4.45905776000945	168.26027805321	4.14618919530436e-11	1.80315423884881e-10
80899	Slc21a4	-7.70419969020568	2.54090734020235	155.132309971318	6.10644616176936e-11	2.56024960624783e-10
246258	Slc45a1	8.49843519798496	3.94690963529478	153.099016785214	9.54246722771386e-11	3.86315193721643e-10
79111	Slc27a5	-2.3981115378752	3.63093607080856	125.907334273939	2.29784026143689e-10	8.63248820465808e-10
83511	Slc6a2	5.41768722796431	1.91782044881606	124.66213982485	2.51557841343236e-10	9.36272219857644e-10
300083	Slc25a17	-0.680489450882465	6.37095555813287	122.869844407995	2.86965400309054e-10	1.05506902301593e-09
303676	Slc25a19	-1.02983399881508	4.4129395549037	116.758953127947	4.55375618687396e-10	1.61588319492289e-09
613226	Slc6a17	-1.64583826493188	3.83939737907558	115.114742819225	5.17439310027794e-10	1.81246566046994e-09
303879	Slc51a	-8.17686134272993	5.58416430621761	150.080838652942	7.21490930886446e-10	2.46187801653225e-09
60423	Slc28a2	-1.91581260515762	4.60238253375579	108.287831108561	8.96822733457826e-10	3.00585612468369e-09
246280	Slc15a4	1.14504777479172	4.68437424117678	107.386267297449	9.64002547854376e-10	3.21686213931248e-09
315023	Slc25a32	-1.46924930693272	3.93759577738866	106.088621558562	1.0741201934601e-09	3.5578187356236e-09
295245	Slc50a1	-1.41493623213764	4.45870472381824	104.523524677734	1.22562416632143e-09	4.01943498128237e-09
64037	Slc22a4	-1.74730419555691	3.78077597755364	100.476151918787	1.73763174434612e-09	5.55969148453603e-09
171443	Slc12a9	1.20319456348789	4.88786964199724	93.2325824913986	3.34553353559302e-09	1.02478832958732e-08
64522	Slc5a2	-1.76484635177101	7.3427407970654	99.6697219214184	4.51586213621927e-09	1.35158337484505e-08
311168	Slc43a1	-2.7987740238997	2.57202806225692	88.9159889934956	5.04440602024516e-09	1.4993423826763e-08
140915	Slco3a1	2.87602753998192	6.71338086361397	105.129505523393	6.18399401754481e-09	1.81538606181973e-08
84395	Slc34a2	3.64450318679495	6.32396710882298	106.555676051287	6.61126377306099e-09	1.9303977619578e-08
300191	Slc48a1	-0.921840545901105	4.88110290260541	80.0959172734194	1.23125638140379e-08	3.44074030986784e-08
362861	Slc41a2	1.19395862147204	4.10930465297061	80.0450146479914	1.23789275027546e-08	3.45801661531461e-08
170943	Slc25a10	-2.92279478508608	3.00082803182293	80.4691307235546	1.40532307875181e-08	3.89571723505461e-08
314637	Slc39a3	-1.03234964865806	5.09727715429276	71.6479124025055	3.12659030284374e-08	8.18459441600381e-08
311839	Slc27a4	1.83759736525423	7.60533754294102	79.2266283261374	3.95717800994244e-08	1.01358595848341e-07
24782	Slc9a1	0.720555330462826	5.89186277182836	56.8689655947058	2.0072910932375e-07	4.65738015691759e-07
361836	Slc25a16	-1.25013814671359	4.39143822291855	52.0662015923092	3.97249959238288e-07	8.81684185251987e-07
65197	Slc2a5	-2.81613751867298	3.55774077022771	55.3238585333603	4.53354674299536e-07	9.9806182272072e-07
286961	Slc22a24	-1.51572342220973	4.71315515057691	45.4497802448891	1.47641421933289e-06	3.02798122279018e-06
25351	Slc2a2	-1.24012012214469	3.14254654621355	43.3838270579767	1.54659791818021e-06	3.16680375018615e-06
297386	Slc4a5	-2.15238465112822	1.3246011882753	41.9437795302555	1.97300902536526e-06	3.9778829039334e-06
171147	Slc2a13	-1.04705534657089	2.50054196339252	36.4579479723216	5.27401445442402e-06	1.01035522189783e-05
85267	Slc24a3	-1.40323975563081	2.21356320994441	35.2870391472323	6.58756846984559e-06	1.24600928708083e-05
84484	Slc4a4	-1.64138818045485	2.42064227316457	34.4710600110632	7.71381427951256e-06	1.45038754909847e-05
24783	Slc9a2	2.90047559481283	2.11049641137697	32.8321515402758	1.14962134944018e-05	2.11970135011791e-05
360670	Slc26a11	-0.693505687519034	4.01097853300851	29.0521939915385	2.34887150498784e-05	4.17230149533063e-05
29743	Slc25a1	-0.471934693808726	6.20214772597019	28.8039113747818	2.47916892715097e-05	4.3935004375738e-05
246187	Slc7a6os	0.551593204512584	5.1793596768593	28.7015991874222	2.53515001163018e-05	4.48540133330943e-05
364991	Slc25a36l1	0.915393125262355	4.34930697124266	28.1037034936727	2.89131495781613e-05	5.08132088709205e-05
296813	Slc25a40	-0.975813971330986	3.41537346878732	25.917841653051	4.74463880212489e-05	8.13015852344307e-05
65194	Slc29a2	1.38924106715097	1.61342901336796	25.5036109300831	5.22579873346785e-05	8.89460378975362e-05
362403	Slc25a26	-0.972035975914918	2.36316858386846	24.2945148969662	6.96450200310391e-05	0.00011684221800757
363115	Slc9a9	-0.413010920819002	4.51963825699174	21.5598684685546	0.000137571728341248	0.000223275513921271
298280	Slc35d1	-0.960939055466596	3.13753806256588	21.2444306618119	0.000149253783410054	0.000241668628676921
50567	Slc3a2	-1.07870472087456	1.31672943480397	20.7594473856009	0.000169395434890505	0.000272600641735249
310808	Slc35a3	-0.455537268427992	4.78637724098409	19.1458904350128	0.000261137169650391	0.000412051294423483
294072	Slc35g1	-0.675884146090415	3.56872427467215	18.2350364581038	0.000336209210561277	0.000524100949523874
298786	Slc30a6	-0.315796513884134	5.4928149296045	18.0555490373727	0.000353638924580671	0.000550932980908718
24777	Slc10a1	-1.22116700211111	1.23441140790591	16.1308321126719	0.000618162846739818	0.000933064435663769
363229	Slc39a10	-0.802039432956326	3.24955847859502	16.093811926073	0.00062503188250183	0.000942871985984833
85333	Slc25a4	-0.286920497644239	9.67810225580745	16.014599412276	0.00064001327441656	0.000964707261417677
58976	Slc30a1	-0.688044532756701	4.46775904702193	15.3266376565335	0.000788072001563339	0.0011786062140284
296969	Slc35b4	-0.316928278830844	6.26834289531401	15.2448129736637	0.00080805530665155	0.00120630095278407
59114	Slc9a3r1	-0.452807067910719	8.12075903519759	11.2546925929591	0.00303986995949627	0.00426466649623509
309570	Slc18b1	-1.02476481852939	1.13132259148247	11.0182949419491	0.00323784139183413	0.0045315497516664
501103	Slc35b2	0.350132386938767	6.65150645960709	10.2263669886093	0.0042996605712648	0.00592185119373873
64469	Slc30a4	0.624492535026664	4.02562884827413	9.61338722814742	0.00538727078453938	0.00733883131024461
691431	Slc25a33	-0.426360442552658	4.56177944394551	8.94657633943344	0.00692861495963647	0.00935320030449064
498185	Slc8b1	-0.797327179813085	2.0163708881905	7.8379855242162	0.0106953941346813	0.0140957816434057
50676	Slc6a12	-0.668235870943969	1.10170125565443	5.89882161568361	0.0241527284279703	0.0306845223521845
308028	Slc2a12	-0.482650000093819	2.54149165237141	5.22059343757432	0.0327526677345966	0.0408073304520519
100158233	Slc35a2	0.174970078685108	5.56979571468901	4.18950048881268	0.0533087975607266	0.0648891453684356
291709	Slc25a46	-0.173825868977095	5.55517519499582	3.07799510306658	0.0938444478398009	0.110897807309138
291942	Slc10a7	0.394626968851486	1.48776313587252	2.45770000084639	0.131797963680017	0.152807779144844
295219	Slc27a3	-0.342058947350834	2.68683464709856	2.14282887232142	0.157950080419812	0.181061246785619
287642	Slc35b1	-0.0806338076132846	7.58513994241973	1.7431381784854	0.200859476952381	0.227543129573398
289175	Slc19a2	-0.230149481516178	4.64817046352985	1.40635147533837	0.249047831739723	0.278773958356312
363985	Slc41a1	-0.281770129303581	2.37623498355772	1.28933308586509	0.268881404715454	0.29939053910048
171135	Slc31a1	-0.089516994616585	6.01522120916055	1.03304689590286	0.32093649786689	0.353016240250812
298805	Slc4a1ap	0.0626671080427046	6.06987229828023	0.806044502113936	0.379404259978896	0.412619742893358
305865	Slc35f4	0.233087037539149	1.16465437823735	0.460961383417741	0.504541127577338	0.538332728947937
305365	Slc25a52	0.17628630981043	2.44729707191502	0.36584004200296	0.551718498525713	0.584493094918378
502421	Slc35f1	0.0570296934658185	5.34468925345062	0.17863625747954	0.676816026219208	0.705441286567105
294698	Slc30a5	-0.0280403474444772	6.85846682526522	0.114830766335469	0.73805296727771	0.761967644498341
311387	Slc24a5	-0.018876865378128	6.26498361152976	0.031791612692931	0.860183442020008	0.873489386715877
